# Supplementary material for: A Selection Operator for Summary Association Statistics Reveals Allelic Heterogeneity of Complex Traits
Source: Am J Hum Genet. 2017 Dec 5;101(6):903–12. doi: 10.1016/j.ajhg.2017.09.027 (PMC5812891; doi:10.1016/j.ajhg.2017.09.027)
Supplement: Table S1. Summary of Jointly Associated SNPs Suggested by SOJO [file mmc2.xlsx]

## Sheet: Height
Top SNP	Nearest Gene	Chr	Interval	Reference Allele	Effect Allele	Frequency (effect allele)	Regional h2	Out of sample R2top	Out of sample R2GCTA-COJO	Out of sample R2SOJO	COJO threshold	Variants (COJO)	Reference Allele 1	Effect Allele 1	Frequency (effect allele)	r	Joint beta(se)	Variants (SOJO)	Reference Allele 1	Effect Allele 1	Frequency (effect allele)	r	LASSO beta
rs425277	PRKCZ	1	(1559032,2559032)	C	T	0.280	0.149	1.64e-02	2.89e-02	3.61e-02	5.0e-02	rs12410859	C	T	0.298	1.000	0.0201(0.004)	*rs263526	T	C	0.422	1.000	0.0075
												rs2843146	G	T	0.394	-0.018	0.0219(0.005)	*rs2843146	G	T	0.394	0.089	0.0092
												rs4648831	C	T	0.195	-0.059	-0.0135(0.004)	*rs11588312	C	T	0.054	-0.196	-0.0143
												rs263526	T	C	0.422	0.572	0.0101(0.004)	rs2843143	C	T	0.196	-0.110	-0.0041
												rs2643885	A	C	0.263	0.096	-0.0119(0.004)	*rs2840528	A	G	0.432	0.188	0.0013
												rs2843143	C	T	0.196	0.033	-0.0108(0.004)	rs12033324	C	A	0.017	0.007	-0.0107
												rs11588312	C	T	0.054	-0.118	-0.0144(0.006)	rs12743493	G	A	0.401	0.144	0.0021
												rs6667605	C	T	0.478	-0.035	-0.006(0.003)	*rs4648831	C	T	0.195	-0.104	-0.0064
																		*rs2247308	A	G	0.208	-0.014	-0.0042
																		*rs2494427	C	T	0.086	0.030	-0.0043
																		rs2257182	T	C	0.393	0.614	0.0131
																		*rs3736330	C	T	0.266	-0.054	0.0020
																		*rs6667605	C	T	0.478	0.002	-0.0012
																		*rs2643885	A	C	0.263	0.050	-0.0038
																		*rs908742	G	A	0.370	0.364	0.0007
																		rs3128291	G	A	0.093	0.063	-0.0040
																		rs2843127	G	A	0.454	0.135	0.0027
																		rs17373634	G	A	0.096	0.108	-0.0035
																		rs7531583	G	A	0.214	-0.024	-0.0016
																		rs13376356	C	T	0.140	-0.003	0.0010
																		rs9442619	C	T	0.089	0.087	-0.0121
																		rs2173049	C	T	0.118	-0.058	-0.0017
																		rs2474460	C	T	0.486	-0.009	0.0006
																		rs3795272	T	C	0.347	-0.090	-0.0012
																		rs10910047	G	A	0.461	-0.020	-0.0009
																		rs2477703	T	C	0.287	0.045	-0.0003
																		rs10797428	G	A	0.423	0.020	0.0003
rs9434723	H6PD	1	(8714869,9714869)	G	A	0.117	0.320	1.24e-03	6.28e-02	4.85e-02	1.0e-02	rs9434723	G	A	0.171	1.000	0.0349(0.004)	*rs10489436	A	G	0.133	1.000	0.0154
												rs9729149	C	T	0.431	0.034	0.0153(0.003)	*rs9434723	G	A	0.171	0.653	0.0021
												rs9726385	T	C	0.061	-0.068	-0.0303(0.007)	*rs10157778	G	A	0.372	-0.040	0.0050
												rs2275457	A	G	0.166	-0.035	-0.0174(0.004)	*rs7418365	A	G	0.357	-0.010	0.0048
												rs9435168	G	A	0.432	-0.284	0.0126(0.003)	rs2268169	G	A	0.459	-0.220	-0.0048
												rs9659326	C	T	0.210	0.055	-0.0139(0.004)	*rs9726385	T	C	0.061	0.040	-0.0199
												rs4908823	G	A	0.364	-0.010	-0.0124(0.003)	*rs2268175	T	C	0.403	0.339	0.0085
												rs6697763	C	T	0.327	-0.033	-0.0101(0.004)	rs17368528	C	T	0.111	-0.117	-0.0025
												rs1327257	A	G	0.070	0.106	-0.0185(0.006)	*rs4908823	G	A	0.364	-0.263	-0.0032
												rs11121384	C	T	0.311	-0.070	0.0101(0.004)	*rs12735814	A	G	0.409	0.000	-0.0043
												rs12735814	A	G	0.409	-0.039	-0.0106(0.004)	*rs9729149	C	T	0.431	0.030	0.0069
												rs7418365	A	G	0.357	0.007	0.0107(0.004)	*rs2275457	A	G	0.166	0.050	-0.0097
												rs7524046	G	A	0.230	-0.254	0.0115(0.004)	*rs1294015	G	T	0.377	-0.180	0.0053
																		*rs9659326	C	T	0.210	-0.003	-0.0033
																		*rs6697763	C	T	0.327	-0.009	-0.0024
																		rs1327257	A	G	0.070	-0.069	-0.0072
																		*rs4466678	C	T	0.027	0.015	-0.0085
																		*rs4908817	G	T	0.152	-0.119	-0.0014
																		*rs4609454	A	G	0.327	0.035	-0.0023
																		rs6692694	C	T	0.096	0.026	-0.0032
																		*rs11802522	A	C	0.171	-0.002	-0.0015
																		rs7534552	A	G	0.322	0.038	-0.0017
																		rs1294028	G	A	0.367	0.041	-0.0011
																		*rs6685329	T	C	0.374	-0.193	0.0020
																		*rs9662546	G	A	0.084	-0.006	-0.0040
																		rs9726404	T	C	0.092	0.035	-0.0051
																		rs11121384	C	T	0.311	-0.031	0.0017
																		*rs7520572	G	A	0.251	0.012	0.0006
																		rs12044809	A	G	0.410	-0.027	-0.0013
																		*rs1135427	T	G	0.433	0.044	-0.0008
																		rs1001567	T	G	0.446	-0.211	0.0008
																		*rs11121354	T	G	0.217	0.443	0.0008
																		*rs581587	C	T	0.256	0.073	-0.0004
																		rs1009941	A	G	0.383	0.463	0.0003
rs10779751	FRAP1	1	(10706923,11706923)	G	A	0.292	0.160	1.22e-02	1.94e-02	1.97e-02	5.0e-03	rs2076655	A	G	0.281	1.000	0.0196(0.003)	*rs2791653	G	A	0.229	1.000	0.0111
												rs7530509	G	A	0.147	0.045	0.0138(0.005)	*rs2076655	A	G	0.281	0.858	0.0060
																		*rs205483	T	C	0.113	0.016	0.0082
																		*rs7530509	G	A	0.147	0.021	0.0049
																		*rs2294641	C	T	0.483	0.085	-0.0026
																		*rs12046038	A	G	0.241	-0.085	0.0029
																		*rs1292657	A	G	0.249	-0.017	0.0033
																		*rs734737	G	T	0.216	0.043	0.0018
																		*rs6685950	G	T	0.039	0.126	0.0052
																		*rs10864479	G	T	0.407	0.021	0.0014
																		*rs2233004	T	C	0.196	-0.060	0.0014
																		*rs672270	A	C	0.190	-0.059	0.0019
																		*rs9430624	G	A	0.370	0.017	-0.0009
																		*rs10864471	A	G	0.080	0.028	-0.0018
																		*rs761087	G	A	0.280	0.021	0.0007
																		*rs4845843	G	A	0.146	-0.015	0.0017
																		*rs1281000	T	C	0.493	0.006	-0.0010
																		*rs284255	G	A	0.105	0.001	-0.0016
																		*rs11585441	T	C	0.057	0.026	-0.0009
																		rs11121742	T	G	0.144	0.040	-0.0006
																		rs12085982	A	G	0.219	0.055	-0.0005
																		rs1925666	T	C	0.143	0.069	-0.0002
rs2284746	MFAP2	1	(16679262,17679262)	G	C	0.417	0.196	5.36e-02	7.04e-02	8.15e-02	5.0e-02	rs9435732	C	T	0.255	1.000	-0.026(0.004)	*rs9435732	C	T	0.255	1.000	-0.0198
												rs11203290	C	T	0.357	-0.393	0.0201(0.004)	*rs761422	A	G	0.457	-0.527	0.0060
												rs2076617	G	A	0.302	0.502	0.0208(0.005)	*rs761423	T	C	0.429	-0.498	0.0047
												rs761423	T	C	0.429	-0.498	0.0161(0.004)	*rs4920608	T	C	0.383	0.428	-0.0019
												rs4284283	A	G	0.374	-0.015	-0.0117(0.003)	*rs10887990	C	T	0.440	0.564	-0.0041
												rs3738814	A	G	0.444	0.626	-0.0167(0.005)	rs4284283	A	G	0.374	-0.015	-0.0040
												rs2647209	T	C	0.064	0.232	0.0191(0.006)	*rs942457	G	A	0.393	-0.023	-0.0065
												rs3003473	G	T	0.325	0.019	0.0077(0.003)	rs11203290	C	T	0.357	-0.393	0.0018
												rs6690363	C	T	0.107	-0.002	-0.018(0.008)	rs2076600	G	A	0.245	0.929	-0.0064
												rs12401313	T	C	0.210	0.069	0.0108(0.005)	*rs15786	G	A	0.074	-0.164	0.0052
												rs6659366	G	A	0.058	-0.037	0.0145(0.007)	*rs3003473	G	T	0.325	0.019	0.0030
																		*rs2977272	C	T	0.313	0.088	-0.0023
																		*rs6690363	C	T	0.107	-0.002	-0.0033
																		*rs6659366	G	A	0.058	-0.037	0.0019
																		rs3754511	A	G	0.193	-0.293	-0.0095
																		rs3750300	A	G	0.074	0.011	-0.0030
																		*rs6683201	C	T	0.339	-0.042	0.0023
																		*rs12401313	T	C	0.210	0.069	0.0015
																		*rs4920355	A	G	0.130	-0.193	0.0013
																		rs10788668	T	C	0.261	0.032	-0.0021
																		rs12125585	C	A	0.051	-0.022	-0.0052
																		rs978528	T	C	0.109	0.205	0.0021
																		*rs942459	C	T	0.048	-0.013	0.0014
																		*rs2240337	C	T	0.069	0.043	-0.0014
																		*rs1886302	A	G	0.357	-0.006	-0.0005
																		rs2076617	G	A	0.302	0.502	0.0033
																		*rs11203277	T	C	0.223	-0.313	-0.0017
																		rs2293917	C	T	0.400	0.062	0.0006
																		rs16830783	T	C	0.044	-0.128	-0.0028
																		rs3003423	G	A	0.047	-0.025	0.0001
rs12137162	CAPZB	1	(19135983,20135983)	C	A	0.271	0.181	2.06e-02	3.06e-02	3.39e-02	5.0e-04	rs2088828	C	A	0.284	1.000	0.0212(0.003)	*rs2088828	C	A	0.284	1.000	0.0100
												rs4912110	T	C	0.269	-0.140	0.0138(0.003)	*rs4912122	G	A	0.344	-0.036	-0.0040
												rs10489858	T	C	0.098	0.037	-0.019(0.005)	*rs214327	T	C	0.440	-0.516	-0.0006
																		*rs214338	T	G	0.439	-0.510	-0.0042
																		*rs10489858	T	C	0.098	0.037	-0.0053
																		*rs880554	G	T	0.236	-0.095	0.0040
																		rs12087005	A	G	0.056	0.042	-0.0037
																		*rs12121004	T	C	0.132	0.196	0.0045
																		*rs7523192	T	C	0.182	-0.011	-0.0014
																		*rs4912110	T	C	0.269	-0.140	0.0024
																		*rs1832574	A	G	0.243	0.025	0.0023
																		*rs2314759	C	A	0.057	-0.029	0.0027
																		rs10799839	T	C	0.151	-0.030	-0.0008
																		rs12091047	C	T	0.323	-0.434	-0.0002
																		*rs3934191	G	A	0.419	0.041	-0.0001
rs212524	ECE1	1	(20955898,21955898)	C	T	0.433	0.181	2.46e-02	2.48e-02	2.84e-02	5.0e-05	rs212524	C	T	0.368	1.000	-0.019(0.003)	*rs212524	C	T	0.368	1.000	-0.0090
												rs12744958	G	T	0.380	-0.165	0.0128(0.003)	*rs12744958	G	T	0.380	-0.165	0.0030
																		*rs1985278	G	T	0.379	0.505	-0.0019
																		*rs3121206	A	G	0.192	0.037	-0.0021
																		*rs1256279	C	T	0.347	-0.048	-0.0011
																		*rs10916967	G	A	0.089	-0.165	0.0005
																		*rs333185	C	T	0.118	0.036	-0.0004
rs2806561	LUZP1	1	(22877382,23877382)	A	G	0.433	0.146	2.28e-02	2.63e-02	2.52e-02	5.0e-02	rs1208932	G	T	0.413	1.000	-0.0196(0.003)	*rs1208932	G	T	0.413	1.000	-0.0151
												rs12117542	A	G	0.051	0.068	-0.0504(0.012)	*rs641032	A	G	0.317	0.807	-0.0038
												rs1212034	T	C	0.135	0.159	-0.0175(0.005)	*rs620514	A	G	0.284	0.511	-0.0034
												rs3737646	T	C	0.077	0.030	0.0318(0.01)	rs646193	G	A	0.062	0.144	-0.0049
												rs620514	A	G	0.284	0.511	-0.0123(0.004)	*rs2849028	G	A	0.268	0.431	-0.0019
												rs2043969	A	G	0.133	-0.046	-0.0109(0.005)	*rs12117542	A	G	0.051	0.068	-0.0037
												rs1767141	C	A	0.084	0.036	0.013(0.005)	rs10917362	T	C	0.255	0.669	-0.0007
																		*rs7515139	G	A	0.026	-0.047	0.0051
																		rs2043969	A	G	0.133	-0.046	-0.0017
																		rs2075993	G	A	0.453	0.164	-0.0009
																		*rs10917395	G	A	0.499	0.106	-0.0006
																		*rs1198433	G	A	0.126	0.079	0.0013
																		*rs4655093	G	T	0.497	0.077	0.0004
																		*rs2811986	A	G	0.278	-0.049	-0.0003
																		*rs10917347	T	G	0.181	-0.394	-0.0003
rs4601530	CLIC4	1	(24416698,25416698)	C	T	0.250	0.190	5.78e-04	2.25e-02	1.66e-02	5.0e-04	rs1890449	C	A	0.265	1.000	-0.0203(0.003)	*rs1890449	C	A	0.265	1.000	-0.0109
												rs11249216	G	T	0.174	0.070	0.0294(0.005)	*rs1997927	G	A	0.405	-0.113	0.0055
												rs1997927	G	A	0.405	-0.113	0.0146(0.003)	*rs10903108	G	T	0.329	-0.308	0.0048
												rs2135756	T	C	0.460	-0.112	0.0148(0.003)	*rs7415034	C	T	0.100	-0.021	-0.0110
												rs9438876	G	A	0.446	-0.087	0.0146(0.004)	*rs11249216	G	T	0.174	0.070	0.0167
																		*rs10903086	G	A	0.375	-0.173	0.0039
																		*rs4648873	A	G	0.232	0.714	-0.0044
																		*rs12403541	G	A	0.158	-0.053	-0.0061
																		*rs9438876	G	A	0.446	-0.087	0.0041
																		*rs7520145	C	T	0.310	-0.122	0.0020
																		*rs2135756	T	C	0.460	-0.112	0.0076
																		rs4478762	G	A	0.099	-0.068	0.0037
																		*rs12139592	G	A	0.383	-0.033	0.0031
																		*rs7543969	C	T	0.378	-0.406	0.0010
																		rs12129478	A	G	0.198	-0.130	0.0011
																		rs519782	C	A	0.253	-0.086	0.0010
																		rs11249163	G	A	0.159	-0.259	0.0038
																		*rs11588172	C	T	0.492	-0.004	0.0019
																		*rs4649036	A	G	0.180	-0.022	-0.0020
																		*rs6424099	C	T	0.284	-0.006	0.0014
																		*rs432169	T	C	0.228	0.052	-0.0020
																		*rs16829963	C	T	0.032	-0.116	0.0025
																		*rs4520361	T	C	0.324	0.026	-0.0007
																		rs12069273	T	C	0.213	0.159	-0.0016
																		*rs12568599	G	A	0.228	0.073	-0.0004
																		rs11578143	G	A	0.199	-0.046	-0.0016
																		rs4648870	C	T	0.234	-0.115	0.0007
																		rs1702312	C	T	0.443	-0.110	0.0005
																		*rs6690896	A	G	0.362	-0.070	-0.0020
																		rs4233036	A	G	0.104	-0.069	-0.0007
																		rs11249141	A	G	0.272	0.227	-0.0004
																		*rs742391	C	T	0.211	-0.001	-0.0001
																		rs7540336	A	G	0.071	0.335	0.0008
																		rs9328948	G	T	0.093	0.331	0.0001
rs16834765	PTP4A2	1	(31644029,32644029)	C	T	0.058	0.144	2.85e-02	3.58e-02	5.06e-02	1.0e-02	rs687234	G	A	0.221	1.000	0.017(0.004)	*rs16834765	C	T	0.055	1.000	0.0256
												rs16834765	C	T	0.055	0.445	0.0309(0.007)	*rs687234	G	A	0.221	0.445	0.0105
												rs945213	T	G	0.347	0.092	-0.0133(0.005)	*rs7524405	A	C	0.355	-0.067	-0.0057
												rs7524405	A	C	0.355	-0.004	-0.0092(0.003)	*rs2295116	C	T	0.060	0.215	0.0100
																		*rs4949402	C	T	0.419	-0.012	-0.0061
																		*rs3008406	A	G	0.462	-0.023	-0.0032
																		*rs563978	T	C	0.305	-0.158	-0.0032
																		*rs10914446	C	A	0.299	-0.062	-0.0029
																		rs877674	G	A	0.132	0.136	0.0025
																		*rs2025600	T	C	0.442	0.214	0.0019
																		rs10914472	T	G	0.461	0.001	0.0023
																		*rs9425884	T	C	0.474	0.010	0.0017
																		*rs9970917	C	T	0.049	0.111	-0.0041
																		*rs695161	A	G	0.459	-0.063	0.0013
																		*rs2271932	C	A	0.105	0.154	0.0009
																		*rs1566960	C	A	0.177	-0.053	0.0017
																		*rs4341399	C	T	0.358	-0.058	0.0011
																		*rs6656287	C	T	0.173	-0.074	0.0013
																		rs12035217	T	C	0.046	-0.036	-0.0014
rs7544462	C1orf149	1	(37235343,38235343)	A	C	0.075	0.149	1.89e-02	2.78e-02	3.34e-02	5.0e-05	rs7544462	A	C	0.093	1.000	-0.0304(0.005)	*rs7544462	A	C	0.093	1.000	-0.0167
												rs16824518	T	G	0.262	-0.074	0.0147(0.003)	*rs9329570	T	G	0.252	-0.136	0.0003
																		*rs16824518	T	G	0.262	-0.074	0.0043
																		*rs4308943	G	A	0.393	-0.170	0.0028
																		rs4653314	C	T	0.044	-0.070	0.0100
																		*rs4072980	G	A	0.412	-0.071	0.0020
																		*rs12138633	G	A	0.258	0.049	0.0028
																		*rs12563037	G	C	0.294	0.151	-0.0009
																		*rs4653277	A	G	0.487	-0.089	0.0018
																		*rs2294873	A	G	0.157	-0.138	0.0023
																		*rs11264067	T	C	0.438	0.360	-0.0005
																		rs10908366	C	T	0.477	-0.116	-0.0019
																		*rs218422	C	T	0.342	0.026	0.0008
																		rs215770	C	A	0.289	0.138	-0.0008
																		rs3790623	G	A	0.256	-0.171	-0.0013
rs6600365	SCMH1	1	(40828840,41828840)	T	C	0.400	0.286	6.81e-02	9.71e-02	1.02e-01	2.5e-02	rs17357954	G	T	0.218	1.000	0.03(0.004)	*rs17357954	G	T	0.218	1.000	0.0236
												rs600401	T	C	0.427	-0.045	0.0154(0.003)	*rs600401	T	C	0.427	-0.045	0.0093
												rs12022978	A	G	0.111	-0.178	0.0182(0.005)	*rs11802778	T	C	0.122	-0.198	-0.0100
												rs4660527	G	A	0.432	-0.310	-0.0116(0.003)	*rs2154317	A	G	0.393	0.108	0.0050
												rs11802778	T	C	0.122	-0.198	-0.0167(0.005)	rs4660527	G	A	0.432	-0.310	-0.0027
												rs2274956	A	G	0.138	-0.070	0.0171(0.005)	*rs664350	T	C	0.158	0.021	0.0032
												rs10889959	C	T	0.421	-0.065	-0.0083(0.003)	*rs12022978	A	G	0.111	-0.178	0.0076
												rs874847	G	A	0.178	0.068	-0.0123(0.005)	*rs4660468	C	T	0.266	-0.063	-0.0016
												rs2769255	C	T	0.380	-0.029	-0.0086(0.004)	*rs2274956	A	G	0.138	-0.070	0.0023
																		*rs2810569	C	T	0.093	0.043	0.0032
																		rs874847	G	A	0.178	0.068	-0.0023
																		rs3767951	T	C	0.224	0.032	-0.0007
																		rs10889959	C	T	0.421	-0.065	-0.0011
																		*rs823673	T	C	0.190	0.015	0.0010
																		rs11209799	T	G	0.450	-0.374	-0.0003
																		*rs1317557	C	T	0.042	0.062	0.0010
																		rs4132440	A	G	0.177	-0.136	-0.0007
																		rs11209792	C	T	0.113	-0.177	0.0007
rs3014219	AKR1A1	1	(45297041,46297041)	G	A	0.400	0.066	1.21e-02	1.38e-02	1.7e-02	5.0e-02	rs534534	A	G	0.400	1.000	0.0168(0.003)	*rs1250	A	G	0.292	1.000	0.0113
												rs1250	A	G	0.292	0.091	0.0134(0.004)	*rs4484960	C	T	0.168	0.428	0.0122
												rs11211086	G	T	0.405	-0.050	0.0121(0.003)	*rs1768808	T	C	0.387	0.669	0.0039
												rs4484960	C	T	0.168	-0.059	0.0164(0.005)	*rs534534	A	G	0.400	0.091	0.0123
												rs9429157	G	A	0.050	-0.107	0.0267(0.009)	*rs9429157	G	A	0.050	0.254	0.0115
												rs1052607	A	G	0.078	-0.224	0.021(0.007)	*rs1052607	A	G	0.078	-0.183	0.0136
												rs10890324	A	G	0.276	0.332	0.008(0.004)	*rs11211086	G	T	0.405	-0.298	0.0091
																		*rs3795318	G	A	0.276	-0.308	0.0192
																		*rs1938297	C	T	0.118	-0.088	-0.0044
																		*rs1052610	A	G	0.074	-0.183	-0.0022
																		rs3219487	C	T	0.070	-0.087	0.0136
																		*rs10890324	A	G	0.276	0.213	0.0011
																		*rs1226747	C	G	0.141	-0.037	-0.0038
																		*rs12026893	A	G	0.145	0.090	0.0105
																		*rs3219484	C	T	0.081	0.064	-0.0048
																		*rs1622208	G	A	0.293	0.865	0.0151
																		*rs11211091	T	C	0.119	0.107	-0.0018
																		rs10493120	C	T	0.264	0.150	-0.0071
																		*rs11211230	G	T	0.412	-0.522	0.0142
																		*rs2065708	A	G	0.257	-0.361	0.0030
																		*rs12139364	T	C	0.491	-0.477	-0.0036
																		rs666720	T	C	0.417	-0.387	0.0026
																		*rs3219474	A	G	0.091	0.352	-0.0001
																		rs2275276	G	A	0.411	-0.391	-0.0011
																		*rs346703	G	A	0.058	0.024	-0.0004
rs564914	FOXD2	1	(47187820,48187820)	A	T	0.483	0.160	5.29e-03	2.61e-02	2.37e-02	2.5e-02	rs543640	T	G	0.365	1.000	0.0168(0.004)	*rs543640	T	G	0.365	1.000	0.0118
												rs11211590	A	G	0.136	0.012	-0.0206(0.005)	*rs3122619	G	A	0.450	0.509	0.0098
												rs2065946	C	A	0.125	0.278	0.0213(0.005)	*rs2065946	C	A	0.125	0.278	0.0113
												rs3122619	G	A	0.450	0.509	0.0138(0.004)	*rs1439916	T	C	0.197	0.049	-0.0119
												rs11211611	C	A	0.361	0.009	0.0122(0.003)	rs11211590	A	G	0.136	0.012	-0.0038
												rs11211481	G	A	0.375	0.281	-0.012(0.003)	*rs3738316	G	A	0.050	-0.168	-0.0094
												rs10430126	C	A	0.174	0.015	-0.0143(0.004)	*rs4554761	G	A	0.322	-0.023	-0.0005
												rs2507007	G	T	0.154	0.043	-0.0134(0.004)	*rs11211611	C	A	0.361	0.009	0.0058
												rs4926916	C	T	0.418	-0.042	0.0088(0.003)	*rs10430126	C	A	0.174	0.015	-0.0084
												rs822886	T	C	0.154	0.265	-0.0095(0.004)	*rs4926916	C	T	0.418	-0.042	0.0054
																		rs12131166	A	G	0.090	-0.140	-0.0010
																		*rs6588506	G	A	0.389	0.036	-0.0040
																		rs7535192	G	T	0.058	0.078	-0.0037
																		*rs822886	T	C	0.154	0.265	-0.0065
																		*rs12760654	G	A	0.197	0.329	-0.0063
																		*rs2507007	G	T	0.154	0.043	-0.0062
																		*rs12085966	C	T	0.130	-0.010	0.0052
																		rs4926718	G	A	0.228	0.281	-0.0057
																		*rs7528075	G	A	0.273	0.650	0.0027
																		*rs2457057	T	G	0.342	0.104	0.0021
																		*rs12410488	C	T	0.059	0.139	0.0089
																		rs10158159	G	A	0.088	0.295	0.0023
																		*rs1832992	A	G	0.081	-0.065	-0.0012
																		rs11579058	C	T	0.058	-0.017	-0.0020
																		*rs12061891	C	T	0.176	0.022	-0.0017
																		rs13373881	T	C	0.080	0.271	-0.0009
																		rs17420782	A	G	0.159	0.020	-0.0004
																		*rs6656330	T	C	0.073	0.164	0.0021
																		*rs6692958	T	C	0.313	-0.068	0.0006
																		rs11584269	C	T	0.190	0.138	0.0002
rs12855	CDKN2C	1	(50712681,51712681)	C	T	0.108	0.116	5.65e-02	6.01e-02	6.13e-02	1.0e-02	rs12855	C	T	0.103	1.000	0.0371(0.005)	*rs12855	C	T	0.103	1.000	0.0150
												rs6672112	T	C	0.255	-0.196	-0.0115(0.003)	*rs6672112	T	C	0.255	-0.196	-0.0075
												rs10888721	T	C	0.220	0.181	-0.0097(0.004)	*rs12756284	C	T	0.075	-0.097	-0.0102
																		*rs10788930	C	T	0.179	0.728	0.0080
																		*rs1149789	C	T	0.336	-0.051	0.0028
																		rs7541663	C	T	0.147	0.495	-0.0067
																		*rs1149795	A	G	0.118	-0.123	-0.0016
																		*rs635590	G	A	0.166	0.099	0.0012
																		*rs3748615	G	A	0.097	0.413	-0.0030
																		*rs11578799	T	C	0.035	-0.062	-0.0158
																		*rs1275838	A	G	0.053	-0.058	-0.0044
																		*rs17387024	T	C	0.140	-0.123	-0.0022
																		*rs17106389	C	T	0.191	0.690	0.0075
																		rs6673480	C	T	0.094	0.395	-0.0011
																		rs12565491	T	C	0.026	-0.046	-0.0010
																		*rs6692340	T	C	0.130	-0.125	-0.0035
rs6691924	ACOT11	1	(54226833,55226833)	T	C	0.150	0.258	6.89e-03	9.1e-03	1.32e-02	5.0e-02	rs10888859	G	A	0.080	1.000	-0.0214(0.005)	*rs11206349	A	G	0.079	1.000	-0.0138
												rs2317387	A	C	0.167	0.033	0.0165(0.004)	*rs6697657	C	T	0.090	-0.088	0.0059
												rs11206349	A	G	0.079	-0.053	-0.0209(0.006)	*rs642737	G	A	0.334	-0.051	-0.0035
												rs612368	A	G	0.362	-0.007	-0.0102(0.003)	*rs10888859	G	A	0.080	-0.053	-0.0087
												rs3766415	A	G	0.066	-0.071	-0.0222(0.007)	*rs612368	A	G	0.362	-0.009	-0.0031
												rs642737	G	A	0.334	0.039	-0.0103(0.003)	*rs2317387	A	C	0.167	-0.041	0.0055
												rs7548057	A	C	0.230	0.002	0.0138(0.005)	*rs6588502	A	G	0.375	0.022	-0.0015
												rs6656290	T	C	0.058	0.084	0.0237(0.009)	*rs4927101	A	G	0.477	0.307	-0.0014
												rs6697657	C	T	0.090	0.041	0.0187(0.007)	*rs4927133	C	T	0.256	-0.162	0.0022
												rs3766466	C	A	0.035	0.044	-0.0244(0.009)	*rs601902	G	A	0.094	-0.023	0.0009
												rs7515747	G	A	0.101	-0.041	-0.0167(0.006)	*rs141014	C	T	0.109	-0.009	0.0025
												rs4927133	C	T	0.256	-0.040	0.0101(0.004)	*rs7548057	A	C	0.230	-0.076	0.0019
												rs6588528	G	A	0.163	-0.113	-0.0101(0.004)	rs1655519	T	G	0.357	0.016	0.0010
												rs11206326	T	C	0.023	-0.020	0.0285(0.013)	*rs616315	G	A	0.267	-0.035	-0.0009
												rs605970	T	C	0.254	-0.087	-0.008(0.004)	*rs2282332	C	T	0.145	0.001	0.0011
																		*rs299894	G	A	0.167	0.444	-0.0010
																		*rs3766415	A	G	0.066	-0.041	-0.0029
																		*rs12095916	G	A	0.018	0.030	-0.0021
																		rs6683426	T	C	0.215	-0.008	-0.0002
																		*rs12752888	T	C	0.285	-0.019	0.0004
																		*rs3766466	C	A	0.035	0.034	-0.0013
																		*rs11206326	T	C	0.023	0.069	0.0013
																		rs1888182	C	T	0.405	-0.152	-0.0002
																		rs1147990	A	T	0.450	0.034	0.0001
																		rs6656290	T	C	0.058	-0.074	0.0003
rs2815379	SLC35D1	1	(66783062,67783062)	G	A	0.242	0.167	9.64e-03	1.71e-02	1.55e-02	2.5e-02	rs2815378	C	T	0.320	1.000	-0.0176(0.004)	*rs1024230	C	A	0.363	1.000	-0.0071
												rs2985809	T	C	0.082	-0.003	0.0214(0.006)	*rs17497947	G	T	0.245	0.728	-0.0031
												rs12085737	T	G	0.021	0.069	0.0348(0.012)	*rs4553158	A	G	0.198	0.625	-0.0050
												rs10789220	T	C	0.322	0.482	-0.0138(0.005)	*rs1572845	C	T	0.091	0.039	0.0038
												rs10749771	G	A	0.213	0.539	0.0147(0.006)	*rs12085737	T	G	0.021	0.082	0.0103
																		*rs790631	T	C	0.271	0.069	-0.0012
																		*rs7539855	C	A	0.419	-0.093	0.0022
																		rs3790565	T	C	0.157	-0.032	0.0031
																		*rs2985809	T	C	0.082	-0.032	0.0042
																		*rs7515248	T	C	0.173	-0.102	-0.0023
																		*rs4655513	C	A	0.129	-0.183	0.0034
																		*rs12070470	T	C	0.118	-0.148	-0.0024
																		*rs1977785	A	G	0.407	0.004	0.0008
																		*rs7526812	A	G	0.154	0.030	0.0011
																		*rs7538875	C	A	0.350	-0.007	0.0008
																		*rs474409	C	A	0.129	-0.084	-0.0017
																		*rs12138671	G	A	0.435	-0.022	0.0003
																		*rs12141816	G	A	0.129	0.011	-0.0022
																		*rs476232	G	A	0.167	0.016	-0.0011
																		*rs10493416	A	C	0.147	-0.126	-0.0014
																		*rs4233318	T	G	0.465	0.044	0.0002
rs17391694	GIPC2	1	(77896214,78896214)	C	T	0.136	0.102	2.77e-03	8.76e-03	1.09e-02	2.5e-02	rs624766	T	G	0.236	1.000	-0.0135(0.004)	*rs683097	T	G	0.204	1.000	-0.0016
												rs1023253	T	C	0.271	-0.149	0.0123(0.004)	*rs6424762	A	C	0.453	0.210	-0.0060
												rs6424762	A	C	0.453	0.208	-0.0097(0.003)	*rs12758374	A	C	0.393	0.581	-0.0032
												rs3820093	G	A	0.097	-0.054	-0.0176(0.006)	*rs630640	A	G	0.259	0.649	-0.0067
																		*rs1023253	T	C	0.271	-0.148	0.0002
																		*rs984107	C	A	0.077	-0.089	0.0104
																		*rs6657253	A	G	0.352	-0.205	0.0043
																		*rs10873985	C	T	0.401	-0.032	0.0047
																		*rs17382996	C	A	0.031	-0.062	-0.0094
																		*rs672561	T	C	0.270	-0.015	0.0049
																		*rs11162488	A	C	0.300	-0.053	0.0002
																		*rs3820093	G	A	0.097	-0.072	-0.0054
																		rs644224	T	C	0.198	-0.167	0.0045
																		rs278853	C	T	0.277	0.556	-0.0018
																		rs7514391	A	G	0.452	-0.088	0.0025
																		rs11585434	C	T	0.226	-0.104	-0.0025
																		*rs1322934	G	A	0.254	-0.021	0.0018
																		rs6604877	G	A	0.021	-0.078	0.0040
																		rs1333969	C	T	0.208	0.016	0.0023
																		rs1981071	C	T	0.070	-0.082	-0.0025
																		rs12409525	T	C	0.097	-0.142	0.0039
																		rs1855704	G	A	0.084	-0.037	-0.0030
																		rs640044	A	G	0.052	0.256	0.0048
																		rs4650547	T	C	0.104	0.309	0.0030
																		rs1952363	G	A	0.277	0.313	-0.0021
																		rs12046966	G	A	0.067	-0.055	-0.0021
																		rs3766354	G	A	0.087	0.107	-0.0022
																		rs12030080	G	A	0.062	-0.053	-0.0002
rs567401	DDAH1	1	(85260746,86260746)	C	T	0.167	0.220	1.84e-03	2.37e-02	2.94e-02	5.0e-03	rs11161635	T	C	0.268	1.000	0.0199(0.004)	*rs618555	C	T	0.340	1.000	0.0074
												rs618555	C	T	0.340	0.072	0.0161(0.003)	*rs12133414	C	A	0.165	-0.263	-0.0051
												rs2389969	C	T	0.251	0.122	-0.0159(0.003)	*rs11161635	T	C	0.268	0.072	0.0095
												rs11161616	C	T	0.194	-0.013	-0.0158(0.004)	*rs2389969	C	T	0.251	-0.038	-0.0076
												rs11161711	T	C	0.310	0.168	-0.0106(0.003)	*rs11161616	C	T	0.194	-0.015	-0.0083
												rs17120570	G	A	0.055	-0.029	0.0226(0.008)	*rs313769	T	C	0.445	0.377	0.0044
																		*rs11161581	G	A	0.158	0.073	0.0023
																		*rs11555520	G	A	0.214	-0.049	0.0034
																		*rs11161636	G	A	0.373	-0.009	0.0019
																		*rs10493769	T	C	0.296	-0.076	-0.0021
																		*rs12061951	T	C	0.238	-0.030	0.0030
																		*rs17120570	G	A	0.055	-0.024	0.0037
																		*rs1770691	G	A	0.471	-0.036	0.0014
																		*rs17122989	T	C	0.015	0.001	-0.0060
																		*rs11161606	T	C	0.432	0.074	-0.0004
																		*rs313710	T	C	0.414	0.232	0.0008
																		*rs10493768	G	A	0.398	0.155	0.0001
																		*rs1539444	C	T	0.465	-0.200	0.0002
																		rs1498374	C	T	0.178	0.004	0.0000
rs7551732	PKN2	1	(88411629,89411629)	A	T	0.377	0.146	5.43e-02	4.47e-02	5.43e-02	5.0e-03	rs6704399	A	G	0.411	1.000	-0.026(0.003)	*rs6704399	A	G	0.411	1.000	-0.0031
rs2811594	FAM69A	1	(92615870,93615870)	G	A	0.333	0.080	1.02e-02	1.45e-02	3.31e-02	5.0e-03	rs10493863	T	C	0.395	1.000	-0.0196(0.003)	*rs12023767	C	T	0.107	1.000	0.0091
												rs2783499	C	T	0.149	-0.064	0.0154(0.004)	*rs4847370	T	C	0.114	-0.118	-0.0180
												rs12023767	C	T	0.107	-0.194	0.0149(0.005)	*rs1010476	C	T	0.095	0.281	0.0147
																		*rs945631	G	A	0.042	0.397	0.0079
																		*rs17381426	T	C	0.106	-0.109	-0.0071
																		*rs17131741	T	C	0.081	-0.063	0.0124
																		*rs575367	G	T	0.202	-0.064	0.0037
																		*rs11582379	T	C	0.155	-0.093	-0.0038
																		*rs6662618	G	T	0.135	-0.088	-0.0025
																		*rs10782959	G	A	0.262	0.088	-0.0022
																		*rs492054	C	A	0.394	-0.272	0.0008
																		rs6604026	T	C	0.283	-0.112	-0.0062
																		rs3790451	G	A	0.456	-0.153	0.0015
																		rs557095	T	G	0.111	0.613	0.0001
																		*rs2785599	A	G	0.130	-0.016	0.0002
																		*rs17371561	A	C	0.115	0.001	-0.0005
																		*rs6668803	C	T	0.424	0.260	-0.0003
rs17113369	RWDD3	1	(95059811,96059811)	T	C	0.008	0.172	1.63e-03	1.9e-03	6.08e-03	2.5e-02	rs4949959	G	A	0.163	1.000	0.0594(0.009)	*rs2236389	G	A	0.148	1.000	0.0078
												rs12751633	T	C	0.202	0.111	0.0272(0.005)	*rs17407908	A	C	0.075	-0.106	-0.0090
												rs3814011	T	C	0.233	0.489	0.038(0.007)	*rs12410620	G	A	0.042	0.079	0.0103
												rs17113446	C	T	0.101	0.749	-0.0494(0.01)	*rs10493878	T	C	0.151	0.199	0.0046
												rs259323	A	G	0.259	0.747	-0.035(0.008)	*rs524151	G	A	0.102	0.219	-0.0051
												rs7366121	T	G	0.432	-0.052	-0.0156(0.004)	*rs7527765	C	T	0.062	-0.100	-0.0063
												rs2254418	G	A	0.048	0.328	-0.0488(0.012)	*rs1160318	G	T	0.293	0.420	-0.0044
												rs1146460	C	T	0.481	-0.078	-0.0152(0.004)	*rs11806525	A	G	0.238	-0.087	-0.0038
												rs7526471	T	C	0.148	0.590	-0.0189(0.005)	*rs10874903	A	G	0.340	-0.018	-0.0031
												rs6541375	T	G	0.277	0.208	0.0119(0.004)	*rs880686	G	A	0.488	-0.087	0.0011
												rs17112592	A	G	0.208	-0.153	-0.0139(0.005)	*rs17112592	A	G	0.208	-0.142	-0.0032
												rs11806525	A	G	0.238	-0.095	-0.0094(0.004)	*rs7526471	T	C	0.148	0.580	-0.0037
																		*rs11587357	C	T	0.177	-0.052	0.0020
																		*rs3814011	T	C	0.233	0.434	0.0042
																		*rs997370	G	T	0.236	0.027	-0.0044
																		*rs17113161	A	C	0.108	-0.077	-0.0038
																		*rs684149	G	A	0.295	0.093	-0.0005
																		*rs2236390	C	T	0.127	-0.167	-0.0019
																		rs661595	T	G	0.438	0.114	-0.0017
																		rs3108719	T	C	0.318	0.094	-0.0005
																		*rs11165315	A	G	0.133	0.300	-0.0021
																		rs4847372	A	G	0.043	-0.088	-0.0023
																		*rs17112700	A	G	0.014	-0.029	-0.0057
																		*rs2640065	T	C	0.223	-0.078	0.0005
																		*rs2254418	G	A	0.048	0.351	-0.0008
																		*rs6593680	G	A	0.475	0.064	0.0003
																		*rs4494187	A	G	0.089	-0.072	0.0003
																		*rs4472800	G	T	0.370	0.068	-0.0001
																		*rs12755096	A	G	0.234	0.097	0.0001
																		rs670074	G	T	0.302	-0.085	0.0000
rs7517682	COL11A1	1	(102792177,103792177)	A	G	0.415	0.136	2.94e-02	5.07e-02	4.58e-02	5.0e-03	rs7528798	C	T	0.190	1.000	0.0185(0.004)	*rs11164669	C	T	0.421	1.000	0.0061
												rs17127731	T	G	0.356	-0.015	-0.0145(0.004)	*rs2061705	A	G	0.486	-0.698	-0.0047
												rs11164669	C	T	0.421	0.067	0.0126(0.004)	*rs12046389	C	A	0.434	0.784	0.0008
												rs11164658	T	G	0.241	-0.231	0.0148(0.004)	*rs12139120	A	C	0.149	0.383	0.0018
																		*rs17127731	T	G	0.356	-0.077	-0.0027
																		*rs4907988	G	A	0.053	0.115	0.0045
																		*rs12723721	C	T	0.231	0.213	0.0003
																		*rs7528798	C	T	0.190	0.067	0.0018
																		rs1031821	A	G	0.162	-0.030	0.0004
																		*rs1676504	C	A	0.018	0.157	0.0022
rs12120956	CAPZA1	1	(112504094,113504094)	G	A	0.172	0.136	1.43e-02	2.08e-02	2.17e-02	1.0e-03	rs12120956	G	A	0.239	1.000	-0.0207(0.004)	*rs12120956	G	A	0.239	1.000	-0.0122
												rs6671645	A	G	0.272	-0.341	0.0129(0.003)	*rs6671645	A	G	0.272	-0.341	0.0055
																		*rs1216793	C	A	0.010	0.055	-0.0069
																		rs6658555	C	T	0.252	-0.321	0.0004
																		rs2581414	G	T	0.121	0.005	-0.0006
																		*rs12037621	A	G	0.303	0.003	-0.0002
rs9428104	SPAG17	1	(118157110,119157110)	G	A	0.314	0.205	1.1e-01	1.16e-01	1.17e-01	5.0e-08	rs7536458	T	G	0.244	1.000	-0.043(0.003)	*rs7536458	T	G	0.244	1.000	-0.0273
																		*rs1033728	A	G	0.489	0.013	-0.0061
																		*rs7542082	T	C	0.190	0.094	0.0061
																		rs2145419	T	C	0.149	0.307	-0.0048
																		*rs7535961	C	T	0.494	-0.542	0.0012
rs6658763	FMO5	1	(144658997,145658997)	C	T	0.125	0.132	1.85e-03	1.56e-02	1.15e-02	1.0e-02	rs10900325	C	T	0.124	1.000	-0.0272(0.005)	*rs17159880	C	A	0.015	1.000	-0.0435
												rs10157759	C	T	0.115	-0.038	-0.0272(0.005)	rs10900325	C	T	0.124	0.319	-0.0086
												rs6695965	T	C	0.096	-0.045	-0.0251(0.005)	rs7551766	A	G	0.081	0.392	-0.0029
												rs2236570	G	A	0.301	-0.022	-0.0111(0.003)	rs750467	C	T	0.140	0.307	-0.0089
												rs1001193	A	G	0.233	-0.028	-0.0122(0.004)	*rs1344	A	G	0.419	0.046	-0.0050
												rs17159880	C	A	0.015	0.319	-0.027(0.009)	*rs6695965	T	C	0.096	-0.013	-0.0119
																		*rs1390507	C	T	0.106	-0.026	-0.0047
																		*rs10157759	C	T	0.115	0.007	-0.0120
																		rs594206	A	G	0.202	0.122	0.0028
																		rs647596	C	A	0.443	0.117	-0.0025
																		*rs946903	T	C	0.159	-0.004	0.0030
																		rs1342710	A	G	0.295	0.002	-0.0006
																		rs10900384	C	T	0.387	-0.071	0.0015
																		*rs1853782	T	C	0.245	-0.015	-0.0035
																		*rs11240083	G	A	0.237	-0.021	0.0030
																		*rs6657631	G	A	0.058	-0.030	0.0087
																		*rs3806218	C	T	0.377	0.095	0.0024
																		*rs4950394	T	G	0.034	-0.025	-0.0117
																		*rs1001193	A	G	0.233	-0.012	-0.0050
																		*rs4950361	G	A	0.316	-0.059	0.0026
																		*rs7541090	T	C	0.478	-0.065	-0.0022
																		rs11239929	G	A	0.010	-0.014	0.0034
																		*rs2236570	G	A	0.301	0.055	-0.0031
																		*rs17160530	T	C	0.022	-0.023	-0.0072
																		*rs688325	G	A	0.122	0.020	-0.0004
																		*rs7539416	T	C	0.094	0.359	-0.0032
																		*rs6674761	C	T	0.461	0.061	-0.0005
																		rs946904	C	T	0.479	-0.046	0.0009
rs7534365	SV2A	1	(147642748,148642748)	T	C	0.172	0.198	1.37e-01	1.69e-01	1.65e-01	5.0e-06	rs11205303	T	C	0.402	1.000	0.052(0.004)	*rs11205303	T	C	0.402	1.000	0.0240
												rs6679147	T	C	0.027	0.124	0.0573(0.01)	*rs6679147	T	C	0.027	0.124	0.0271
												rs956796	G	A	0.085	0.065	-0.0251(0.005)	*rs4926400	G	A	0.144	-0.343	-0.0084
																		*rs7534365	T	C	0.157	0.438	0.0055
																		*rs956796	G	A	0.085	0.065	-0.0088
rs2298265	ZNF687	1	(149025667,150025667)	C	T	0.117	0.151	2.82e-03	1.94e-02	2.02e-02	5.0e-02	rs2298265	C	T	0.092	1.000	-0.0363(0.005)	*rs2298265	C	T	0.092	1.000	-0.0317
												rs3738480	G	A	0.265	0.042	-0.0226(0.003)	*rs3738480	G	A	0.265	0.042	-0.0113
												rs11204764	T	C	0.049	-0.062	-0.0418(0.008)	*rs1054475	T	C	0.489	0.002	-0.0039
												rs11204885	A	G	0.203	0.045	-0.018(0.004)	*rs11204764	T	C	0.049	-0.062	-0.0140
												rs1891592	C	T	0.328	0.043	-0.0169(0.004)	rs11204885	A	G	0.203	0.045	-0.0092
												rs1045628	T	C	0.057	-0.060	-0.0553(0.014)	*rs7552906	G	A	0.374	0.409	-0.0025
												rs2091219	G	A	0.332	0.237	0.0163(0.004)	*rs1891592	C	T	0.328	0.043	-0.0084
												rs2878950	C	T	0.047	-0.041	-0.0261(0.008)	*rs6691701	A	G	0.237	0.082	-0.0074
												rs16833391	C	T	0.125	0.054	0.017(0.006)	*rs2878950	C	T	0.047	-0.041	-0.0160
												rs267738	T	G	0.204	0.108	-0.01(0.004)	*rs12033744	G	A	0.133	-0.071	0.0035
												rs10305700	A	G	0.024	-0.043	-0.0369(0.017)	*rs17661357	T	C	0.078	-0.045	-0.0084
												rs2769265	C	A	0.178	0.155	0.0092(0.004)	*rs7548516	T	C	0.202	0.083	0.0054
																		*rs3828054	A	G	0.139	0.131	0.0035
																		*rs6587557	G	A	0.329	0.360	0.0025
																		*rs1418823	G	A	0.039	-0.054	-0.0072
																		*rs3790506	G	A	0.301	0.020	0.0011
																		rs6684085	C	T	0.192	0.130	0.0057
																		*rs2091219	G	A	0.332	0.237	0.0064
																		*rs16833391	C	T	0.125	0.054	0.0061
																		*rs10305700	A	G	0.024	-0.043	-0.0074
																		rs2292166	G	A	0.260	-0.116	0.0014
																		*rs2274533	C	T	0.179	0.162	-0.0038
																		*rs17564336	G	T	0.285	-0.047	0.0021
																		*rs12038198	G	A	0.038	-0.046	0.0131
																		*rs1045628	T	C	0.057	-0.060	-0.0008
																		*rs1112193	A	G	0.053	0.249	0.0003
																		rs267738	T	G	0.204	0.108	-0.0002
																		rs6690942	A	G	0.157	0.068	0.0006
rs6688100	VANGL2	1	(158166210,159166210)	C	T	0.466	0.165	4.45e-03	5.14e-03	7.1e-03	1.0e-03	rs17380127	A	C	0.269	1.000	-0.0181(0.003)	*rs17380127	A	C	0.269	1.000	-0.0040
												rs1980606	G	A	0.195	-0.009	-0.0132(0.004)	*rs6427518	T	C	0.475	0.635	-0.0015
																		*rs4656907	C	T	0.297	0.789	-0.0021
																		*rs10752637	G	T	0.487	-0.447	0.0016
																		*rs1980606	G	A	0.195	-0.009	-0.0016
																		*rs4656260	T	C	0.449	0.565	-0.0003
rs4656220	PRRX1	1	(168415901,169415901)	C	T	0.466	0.188	2.02e-02	3.23e-02	3.38e-02	5.0e-02	rs12744534	A	G	0.117	1.000	0.0173(0.005)	*rs10919470	G	A	0.332	1.000	0.0068
												rs17620916	T	C	0.090	-0.076	0.0179(0.005)	*rs4656794	G	A	0.369	0.574	0.0058
												rs10919470	G	A	0.332	0.383	0.0125(0.004)	*rs4656799	C	T	0.292	-0.345	-0.0060
												rs16863119	A	G	0.302	-0.016	0.0111(0.004)	*rs12744534	A	G	0.117	0.383	0.0043
												rs4656799	C	T	0.292	-0.217	-0.0103(0.003)	*rs17620916	T	C	0.090	-0.149	0.0085
												rs16863354	T	G	0.304	0.034	-0.0095(0.003)	*rs10919336	A	G	0.276	0.071	-0.0030
												rs12038255	G	A	0.208	0.008	0.0113(0.004)	rs4656206	C	T	0.381	-0.015	-0.0015
												rs10919336	A	G	0.276	0.016	-0.0085(0.003)	*rs16863369	G	T	0.098	-0.023	0.0030
												rs12144655	G	A	0.129	-0.080	0.012(0.005)	*rs1412788	A	G	0.393	0.087	0.0007
																		*rs619456	C	A	0.416	0.393	0.0009
																		rs10489241	T	C	0.132	0.458	0.0022
																		*rs16863119	A	G	0.302	-0.039	0.0022
																		*rs16863354	T	G	0.304	-0.094	-0.0011
																		rs12038255	G	A	0.208	0.241	0.0010
																		*rs12144655	G	A	0.129	0.042	0.0013
																		*rs7535322	G	A	0.304	-0.120	-0.0007
																		rs12028481	G	T	0.152	0.579	0.0002
																		rs11576746	A	G	0.047	-0.153	-0.0005
																		*rs16863922	C	T	0.172	-0.159	0.0002
																		*rs12129225	T	C	0.229	0.053	0.0000
rs6694089	DNM3	1	(169850504,170850504)	G	A	0.217	0.312	4.98e-02	1.54e-01	1.63e-01	1.0e-02	rs6694089	G	A	0.296	1.000	0.0278(0.004)	*rs6694089	G	A	0.296	1.000	0.0270
												rs678962	T	G	0.219	0.282	0.0249(0.004)	*rs678962	T	G	0.219	0.282	0.0179
												rs17369123	C	T	0.179	0.003	0.0238(0.005)	*rs17369123	C	T	0.179	0.003	0.0146
												rs2422077	G	A	0.065	0.071	-0.0332(0.007)	*rs4244193	C	A	0.217	-0.049	0.0013
												rs985320	C	T	0.065	0.146	-0.0306(0.009)	*rs2421992	T	C	0.304	0.052	-0.0105
												rs12068145	C	A	0.083	0.039	-0.0191(0.006)	*rs583578	A	G	0.424	0.491	0.0069
												rs4916263	G	T	0.345	-0.016	0.0116(0.004)	*rs7551242	A	G	0.289	-0.098	0.0080
												rs11589142	C	A	0.328	0.637	0.0134(0.005)	*rs2422077	G	A	0.065	0.071	-0.0158
												rs12143497	A	G	0.075	-0.020	-0.0161(0.006)	*rs12068145	C	A	0.083	0.039	-0.0107
																		rs10489248	T	C	0.098	-0.012	-0.0085
																		*rs12143497	A	G	0.075	-0.020	-0.0064
																		rs9425598	G	A	0.384	0.052	0.0031
																		*rs17650204	A	G	0.121	0.287	-0.0147
																		*rs7860	A	G	0.265	-0.182	-0.0061
																		*rs6701033	C	T	0.427	-0.115	-0.0045
																		*rs12406353	A	C	0.109	-0.219	-0.0078
																		*rs7545646	T	C	0.097	-0.045	-0.0004
																		*rs235854	A	C	0.490	0.089	0.0042
																		rs10489293	T	G	0.296	0.523	0.0030
																		*rs9286842	A	G	0.301	-0.289	0.0047
																		rs16844588	T	C	0.038	-0.046	-0.0013
																		rs11800549	A	G	0.056	0.034	-0.0027
																		*rs2757506	C	T	0.044	0.037	-0.0024
																		rs10489278	T	G	0.274	-0.052	0.0019
																		rs985320	C	T	0.065	0.146	-0.0024
																		rs2075537	C	A	0.300	-0.068	0.0010
																		rs17369331	C	T	0.116	-0.067	0.0009
																		rs10911830	T	C	0.130	0.040	-0.0005
																		*rs16844620	C	T	0.169	0.100	-0.0010
																		rs12091015	C	T	0.424	-0.521	-0.0004
																		*rs10911603	A	C	0.101	-0.060	-0.0003
																		rs1984404	C	A	0.306	0.041	0.0001
rs1325596	PAPPA2	1	(174560689,175560689)	A	G	0.492	0.232	4.42e-02	1.14e-01	1.2e-01	5.0e-04	rs12094283	T	C	0.163	1.000	0.041(0.006)	*rs10913158	G	A	0.209	1.000	-0.0142
												rs2038114	T	C	0.447	-0.221	0.0196(0.003)	*rs16850282	C	T	0.114	-0.025	-0.0193
												rs10913245	C	T	0.166	0.734	-0.0339(0.006)	*rs12035200	G	A	0.464	-0.006	0.0162
												rs16850282	C	T	0.114	-0.129	-0.0301(0.005)	*rs7535501	T	C	0.053	-0.057	0.0175
												rs10913158	G	A	0.209	0.047	-0.0186(0.004)	*rs12094283	T	C	0.163	0.047	0.0245
												rs12117539	T	G	0.206	-0.210	0.0193(0.004)	*rs10798497	C	T	0.051	0.022	0.0091
												rs7535501	T	C	0.053	0.022	0.0265(0.006)	*rs12117539	T	G	0.206	-0.048	0.0121
																		*rs10913245	C	T	0.166	0.028	-0.0174
																		rs6667264	G	A	0.221	0.114	0.0018
																		*rs4147204	G	A	0.403	-0.400	0.0013
																		*rs760688	A	G	0.262	0.028	-0.0016
																		*rs12733741	G	A	0.104	-0.028	-0.0037
																		*rs12145920	T	C	0.160	0.049	-0.0046
																		*rs12401643	T	G	0.297	0.004	-0.0010
																		rs227511	A	C	0.111	0.018	0.0018
																		rs227992	T	C	0.209	0.027	0.0010
																		rs2294254	T	C	0.242	0.029	0.0005
																		*rs11587780	A	G	0.119	-0.050	0.0010
																		*rs1325597	G	T	0.284	0.013	-0.0015
																		rs760687	T	C	0.466	-0.013	-0.0008
																		*rs4652232	G	A	0.402	0.000	0.0007
rs3814333	GLT25D2	1	(181773742,182773742)	C	T	0.342	0.279	1.07e-01	1.17e-01	1.25e-01	5.0e-03	rs1046934	A	C	0.369	1.000	0.0311(0.005)	*rs1046934	A	C	0.369	1.000	0.0168
												rs2986550	A	G	0.265	0.019	0.0219(0.005)	*rs971572	C	A	0.376	0.824	0.0134
												rs2296714	T	C	0.217	-0.027	-0.0155(0.004)	rs756199	A	G	0.204	0.622	0.0101
												rs12096645	C	T	0.378	0.037	-0.0159(0.004)	*rs2296714	T	C	0.217	-0.027	-0.0085
												rs2274065	A	C	0.066	-0.040	-0.0214(0.006)	*rs2274065	A	C	0.066	-0.040	-0.0146
												rs971572	C	A	0.376	0.824	0.0184(0.005)	*rs10911472	A	G	0.306	0.054	0.0054
												rs7513091	C	T	0.223	0.079	-0.0114(0.004)	*rs4651158	A	C	0.362	0.033	0.0041
																		rs2151171	A	G	0.250	-0.176	-0.0032
																		*rs7513091	C	T	0.223	0.079	-0.0045
																		*rs10489726	C	T	0.092	0.003	-0.0025
																		*rs2500102	G	A	0.219	0.022	0.0020
																		rs2840274	G	A	0.336	-0.213	-0.0008
																		rs10494568	A	G	0.294	-0.016	-0.0020
																		rs1327144	A	C	0.484	0.670	0.0038
																		*rs12563514	T	C	0.213	-0.084	-0.0027
																		rs1174656	G	A	0.380	0.085	0.0019
																		rs6695258	A	C	0.043	0.114	-0.0067
																		rs7530464	T	C	0.300	0.040	-0.0006
																		rs12096645	C	T	0.378	0.037	-0.0040
																		rs9425322	G	A	0.175	0.017	0.0003
																		rs10797941	C	T	0.122	-0.203	-0.0039
																		rs4650	C	T	0.388	-0.052	-0.0019
																		rs2986550	A	G	0.265	0.019	0.0017
																		*rs10797917	G	T	0.257	-0.003	0.0003
																		rs12406379	C	T	0.069	0.296	-0.0026
																		rs4651208	T	C	0.346	0.070	-0.0004
																		rs7529873	G	A	0.059	-0.042	-0.0005
																		rs2298083	G	A	0.101	0.005	-0.0002
																		rs2296713	G	A	0.162	0.031	-0.0005
																		rs1926880	G	A	0.412	-0.171	-0.0002
rs2275325	ZC3H11A	1	(201567358,202567358)	G	C	0.250	0.211	1.46e-02	1.58e-02	2.08e-02	5.0e-02	rs4951022	T	C	0.279	1.000	0.0215(0.004)	*rs4951022	T	C	0.279	1.000	0.0098
												rs7539596	G	A	0.433	0.018	-0.0112(0.003)	*rs11240609	G	A	0.129	0.609	0.0077
												rs1891175	A	G	0.289	-0.002	-0.0128(0.004)	*rs1891175	A	G	0.289	-0.002	-0.0067
												rs6593903	T	C	0.087	-0.048	0.015(0.005)	*rs7539596	G	A	0.433	0.018	-0.0067
												rs4605	C	G	0.459	0.012	-0.0108(0.004)	*rs6593903	T	C	0.087	-0.048	0.0086
												rs4951064	C	T	0.450	-0.055	0.0081(0.003)	*rs7540760	T	C	0.172	-0.232	-0.0024
												rs12023823	A	G	0.162	-0.114	-0.0118(0.005)	*rs7528560	G	A	0.139	-0.125	-0.0044
												rs7528560	G	A	0.139	-0.125	-0.0115(0.005)	*rs16853237	T	C	0.180	0.024	-0.0030
												rs6700426	A	G	0.049	-0.048	-0.0151(0.007)	*rs955865	G	A	0.453	0.369	0.0016
												rs6593939	A	C	0.071	0.457	-0.0137(0.006)	*rs4605	C	G	0.459	0.012	-0.0032
												rs10494841	C	T	0.052	-0.004	-0.014(0.007)	*rs12023823	A	G	0.162	-0.114	-0.0039
																		*rs10494841	C	T	0.052	-0.004	-0.0060
																		*rs12120868	T	G	0.438	0.050	0.0016
																		*rs6700426	A	G	0.049	-0.048	-0.0051
																		rs4951064	C	T	0.450	-0.055	0.0021
																		rs6428005	G	A	0.063	-0.002	-0.0053
																		rs2810615	G	A	0.068	-0.010	-0.0046
																		*rs12090788	T	C	0.049	-0.031	-0.0044
																		*rs3737656	C	T	0.081	-0.065	0.0034
																		rs940657	T	C	0.406	0.102	-0.0014
																		*rs3795578	G	A	0.464	-0.039	-0.0002
																		rs7550796	G	A	0.165	-0.051	-0.0015
																		*rs10920623	A	G	0.229	0.025	-0.0022
																		rs3924585	G	A	0.082	0.045	0.0026
																		*rs4951309	C	T	0.447	0.025	0.0011
																		*rs1891181	G	A	0.212	0.009	0.0009
																		rs7549807	T	C	0.415	-0.028	-0.0014
																		*rs6681328	G	A	0.079	-0.006	0.0001
																		rs1539144	A	G	0.361	0.043	-0.0007
																		*rs4951302	G	A	0.308	0.074	0.0002
																		rs11240347	C	A	0.107	0.180	-0.0008
																		*rs16852017	A	G	0.022	-0.043	-0.0017
																		rs4951011	A	G	0.150	0.462	0.0005
																		rs6673836	G	A	0.276	0.036	0.0001
rs10863936	DTL	1	(209804421,210804421)	A	G	0.450	0.195	3.52e-03	2.07e-02	1.88e-02	5.0e-03	rs3862952	G	A	0.416	1.000	0.0159(0.003)	*rs3862952	G	A	0.416	1.000	0.0094
												rs10863936	A	G	0.477	0.472	0.014(0.003)	*rs10863936	A	G	0.477	0.472	0.0074
												rs4804	T	C	0.384	0.027	-0.0107(0.003)	*rs11119865	C	T	0.281	-0.329	-0.0050
												rs10863978	T	C	0.168	-0.034	0.0116(0.004)	*rs4951583	T	C	0.392	-0.028	0.0020
																		*rs4804	T	C	0.384	0.027	-0.0045
																		*rs11809969	A	G	0.213	-0.237	-0.0025
																		rs748517	T	C	0.284	0.047	-0.0007
																		*rs3795834	T	C	0.235	-0.468	-0.0049
																		*rs11802726	A	C	0.056	-0.023	0.0078
																		*rs10863978	T	C	0.168	-0.034	0.0047
																		*rs17017782	A	G	0.066	-0.032	0.0050
																		*rs6702177	C	T	0.135	0.082	0.0035
																		*rs12139134	A	G	0.097	-0.063	-0.0022
																		rs894852	G	A	0.263	-0.183	0.0013
																		*rs12039815	C	T	0.411	0.002	0.0005
																		rs11119810	G	A	0.113	-0.303	-0.0007
																		*rs7545292	T	G	0.066	-0.182	0.0020
																		rs12096414	G	A	0.051	-0.101	-0.0012
																		*rs12569332	T	C	0.140	-0.181	-0.0004
																		*rs2788139	A	G	0.212	-0.107	-0.0006
																		rs7540143	C	T	0.132	-0.089	0.0007
																		*rs2884515	T	C	0.347	-0.013	0.0003
																		*rs7553718	T	C	0.489	0.253	0.0002
																		*rs612414	G	T	0.356	0.012	-0.0002
																		*rs7546852	A	G	0.172	0.085	-0.0001
																		*rs7550801	T	C	0.116	-0.153	0.0001
rs6540834	PTPN14	1	(212194042,213194042)	C	T	0.384	0.229	1.28e-02	2.8e-02	2.11e-02	5.0e-04	rs4615815	A	G	0.356	1.000	-0.0232(0.003)	*rs4615815	A	G	0.356	1.000	-0.0171
												rs1268910	T	C	0.239	0.028	-0.0228(0.003)	*rs1268910	T	C	0.239	0.028	-0.0036
												rs6699503	C	A	0.254	0.005	-0.015(0.004)	rs869380	G	A	0.183	-0.040	-0.0079
												rs17735873	A	C	0.046	0.022	-0.0275(0.007)	*rs1415181	T	C	0.410	0.045	-0.0054
																		*rs6700065	T	G	0.353	-0.003	-0.0064
																		rs6680964	G	A	0.167	-0.017	-0.0016
																		rs17735873	A	C	0.046	0.022	-0.0089
																		rs9308433	T	C	0.398	-0.073	0.0053
																		rs335524	G	A	0.434	0.094	-0.0036
																		rs11120305	G	A	0.409	0.020	-0.0016
																		rs3002297	G	A	0.204	-0.052	-0.0010
																		rs12747547	G	A	0.393	-0.125	0.0027
																		rs4284238	A	G	0.209	-0.383	0.0027
																		rs4129186	T	C	0.099	-0.020	-0.0046
																		rs17601260	A	G	0.067	-0.056	-0.0065
																		rs4375234	A	G	0.176	-0.350	0.0024
																		rs4077549	G	A	0.063	0.093	-0.0040
																		rs1223751	T	C	0.062	0.050	0.0073
																		rs6676318	T	C	0.169	0.035	-0.0022
																		rs340884	C	T	0.380	-0.010	-0.0018
																		rs12747035	A	G	0.340	0.088	-0.0004
																		rs11807086	G	A	0.038	0.021	-0.0030
																		rs1125452	C	T	0.071	0.089	0.0029
																		rs12025511	A	G	0.026	0.053	-0.0004
																		rs12567631	T	C	0.083	0.039	-0.0023
																		rs920489	T	C	0.301	-0.003	0.0009
																		rs7546551	T	C	0.109	0.014	0.0003
																		rs6656590	C	T	0.370	0.029	-0.0006
																		rs6699503	C	A	0.254	0.005	-0.0018
																		rs7547694	T	G	0.101	-0.023	-0.0011
																		rs4394613	A	G	0.410	0.890	-0.0004
																		rs9970083	T	G	0.154	-0.065	-0.0001
																		rs17042140	C	T	0.192	0.175	0.0004
																		rs6699978	A	G	0.358	0.055	0.0001
rs991967	TGFB2	1	(216182074,217182074)	A	C	0.190	0.396	1.08e-01	1.46e-01	1.49e-01	5.0e-03	rs6657275	A	G	0.270	1.000	0.0351(0.003)	*rs6657275	A	G	0.270	1.000	0.0283
												rs7415744	T	C	0.385	0.048	-0.0197(0.003)	*rs7415744	T	C	0.385	0.048	-0.0100
												rs1417488	C	T	0.249	0.027	0.0172(0.004)	*rs1417488	C	T	0.249	0.027	0.0055
												rs512589	G	A	0.070	-0.040	-0.0271(0.006)	*rs512589	G	A	0.070	-0.040	-0.0132
												rs17512052	C	T	0.067	0.055	0.0312(0.007)	*rs3009935	G	A	0.410	0.176	0.0033
												rs7540766	T	C	0.440	-0.030	0.019(0.004)	*rs6683441	T	C	0.455	0.029	-0.0041
												rs12058490	A	G	0.107	-0.121	0.0175(0.005)	rs3753592	T	C	0.435	-0.077	0.0019
												rs626518	T	C	0.447	0.035	-0.0095(0.003)	*rs17512052	C	T	0.067	0.055	0.0079
												rs11118174	A	G	0.402	0.034	0.0134(0.004)	*rs7540766	T	C	0.440	-0.030	0.0046
																		*rs12124340	A	G	0.127	-0.022	-0.0042
																		*rs12058490	A	G	0.107	-0.121	0.0044
																		*rs17691163	G	A	0.118	0.035	0.0040
																		rs3121580	C	T	0.173	0.041	-0.0025
																		*rs11583395	A	G	0.485	-0.126	0.0013
																		rs17558745	C	T	0.318	0.003	0.0018
																		rs4846249	T	C	0.063	-0.044	0.0042
																		*rs6692647	C	A	0.209	0.039	0.0018
																		*rs1338451	A	G	0.323	-0.065	0.0016
																		rs617385	G	A	0.159	-0.006	0.0023
																		rs10863384	A	C	0.070	0.036	-0.0012
																		rs12043516	T	G	0.237	-0.004	-0.0008
																		rs626518	T	C	0.447	0.035	-0.0010
																		*rs11585026	G	A	0.113	0.085	0.0004
																		rs10746381	A	G	0.073	-0.018	0.0007
																		rs11118155	G	T	0.040	0.055	-0.0004
																		rs12034138	C	T	0.117	0.578	-0.0006
																		rs1603059	T	C	0.208	0.213	0.0001
rs1935157	HLX	1	(218883881,219883881)	C	G	0.317	0.153	1.41e-02	2.14e-02	2.26e-02	1.0e-02	rs6667902	T	C	0.307	1.000	0.024(0.003)	*rs6667902	T	C	0.307	1.000	0.0132
												rs1858566	A	G	0.239	-0.174	0.0125(0.003)	*rs2807848	T	G	0.308	0.117	0.0041
												rs366414	G	T	0.232	0.131	0.0121(0.004)	*rs6541181	T	C	0.362	0.684	0.0026
												rs337139	C	A	0.327	-0.003	0.0122(0.004)	*rs10863628	C	A	0.355	0.042	0.0018
												rs2807869	G	A	0.484	0.071	0.0079(0.003)	*rs337139	C	A	0.327	-0.003	0.0025
																		*rs364360	C	A	0.065	0.102	0.0042
																		*rs12025155	C	T	0.365	-0.074	-0.0020
																		*rs2807869	G	A	0.484	0.071	0.0025
																		rs1031675	G	A	0.311	-0.080	-0.0008
																		*rs366414	G	T	0.232	0.131	0.0015
																		rs2005574	C	A	0.309	-0.011	0.0008
																		*rs12757436	G	A	0.366	-0.055	-0.0003
																		*rs1858566	A	G	0.239	-0.174	0.0014
																		rs12073837	C	T	0.288	-0.057	-0.0002
																		*rs2808212	A	G	0.371	0.150	0.0003
																		rs3101194	G	A	0.030	0.153	0.0007
																		*rs4092445	C	T	0.092	-0.071	0.0001
rs1544196	WDR26	1	(222199405,223199405)	G	A	0.273	0.143	3.73e-02	4.56e-02	4.51e-02	1.0e-02	rs1539207	T	C	0.230	1.000	-0.0207(0.004)	*rs1539207	T	C	0.230	1.000	-0.0103
												rs10916581	C	T	0.147	-0.211	-0.0126(0.005)	rs2001890	G	T	0.413	0.410	-0.0028
																		*rs6686449	C	T	0.032	-0.085	0.0068
																		*rs10916629	A	C	0.165	-0.226	0.0036
																		*rs4653930	T	G	0.444	-0.171	0.0018
																		*rs6426088	C	T	0.077	-0.139	0.0026
																		*rs10916625	A	G	0.263	-0.320	0.0014
																		*rs1316883	C	A	0.126	-0.011	0.0014
																		rs2405523	G	A	0.454	-0.017	-0.0013
																		rs12128292	G	A	0.085	-0.152	0.0007
																		*rs12036311	G	A	0.257	-0.019	-0.0006
																		rs10799281	G	A	0.069	-0.033	-0.0008
																		*rs10916581	C	T	0.147	-0.211	-0.0004
																		rs892978	G	A	0.298	-0.116	0.0004
																		rs12122004	A	C	0.043	0.058	0.0009
																		*rs10916209	A	G	0.172	-0.049	-0.0003
																		rs11579964	C	T	0.156	-0.232	0.0006
																		rs2404849	G	T	0.139	-0.077	0.0003
																		rs712086	T	C	0.485	-0.417	-0.0004
																		rs6426156	T	C	0.103	0.094	0.0001
																		rs11590145	G	A	0.107	-0.019	0.0001
rs6696239	ZNF678	1	(225316691,226316691)	G	A	0.233	0.193	5.9e-02	7.7e-02	8.01e-02	5.0e-02	rs3942992	G	A	0.183	1.000	-0.0279(0.004)	*rs3942992	G	A	0.183	1.000	-0.0208
												rs4601553	G	A	0.404	-0.177	0.0124(0.003)	*rs12126205	G	A	0.310	-0.219	0.0025
												rs4233229	C	T	0.153	-0.167	0.0176(0.005)	*rs4622126	A	G	0.138	0.594	-0.0064
												rs4653883	A	G	0.129	0.174	0.0166(0.005)	*rs4601553	G	A	0.404	-0.177	0.0051
												rs708122	C	A	0.313	-0.036	0.0115(0.003)	*rs4653883	A	G	0.129	0.174	0.0085
												rs6683757	C	T	0.377	0.451	-0.0103(0.004)	*rs708122	C	A	0.313	-0.036	0.0038
												rs3121309	G	A	0.184	-0.084	0.0096(0.004)	*rs2819522	A	G	0.206	0.649	-0.0023
												rs12748472	G	A	0.374	-0.072	0.0077(0.004)	rs2482453	G	A	0.250	-0.091	0.0030
																		rs7539664	A	C	0.109	0.154	-0.0024
																		*rs10916258	C	A	0.236	-0.015	-0.0008
																		*rs3121309	G	A	0.184	-0.084	0.0035
																		rs12064596	G	A	0.040	-0.097	0.0075
																		rs12070002	G	A	0.375	0.611	-0.0038
																		*rs4233229	C	T	0.153	-0.167	0.0032
																		*rs4075196	G	A	0.385	-0.079	0.0005
																		rs4329477	C	T	0.102	-0.078	0.0025
																		rs12748472	G	A	0.374	-0.072	0.0007
																		rs6683757	C	T	0.377	0.451	-0.0001
																		*rs6670816	A	C	0.087	-0.076	0.0007
																		*rs903698	G	A	0.459	0.406	-0.0002
rs11799609	SDCCAG8	1	(241184940,242184940)	G	T	0.142	0.065	5.06e-03	1.02e-02	1.58e-02	5.0e-04	rs11810833	T	G	0.160	1.000	0.0208(0.005)	*rs11810833	T	G	0.160	1.000	0.0087
												rs1058304	C	T	0.275	0.319	0.0132(0.003)	*rs1058304	C	T	0.275	0.319	0.0066
																		*rs2994329	C	T	0.216	0.360	0.0058
																		rs10926989	C	T	0.291	0.491	0.0037
																		*rs6429411	C	T	0.012	-0.026	-0.0302
																		*rs10926961	G	A	0.329	0.439	0.0010
																		*rs9428576	T	C	0.466	0.139	0.0048
																		*rs2490400	T	C	0.223	-0.213	-0.0057
																		rs884328	A	G	0.255	0.319	0.0004
																		*rs543626	T	C	0.370	0.159	0.0029
																		rs10754800	A	G	0.137	-0.154	-0.0009
																		*rs4430311	T	C	0.327	-0.036	-0.0039
																		*rs12083813	C	T	0.401	0.098	0.0035
																		*rs4658547	G	T	0.124	-0.154	-0.0006
																		*rs12048930	C	T	0.203	0.060	-0.0013
																		rs12049318	C	A	0.149	-0.128	0.0019
																		*rs4658405	A	G	0.430	0.193	-0.0052
																		*rs559080	C	T	0.280	0.025	0.0012
																		*rs12140414	T	C	0.200	0.063	0.0013
																		*rs10803168	G	A	0.391	0.105	0.0023
																		*rs472276	A	G	0.380	0.205	0.0000
																		*rs10927025	T	C	0.380	0.244	0.0001
																		*rs12028447	C	T	0.098	-0.121	-0.0008
rs17038954	PXDN	2	(1124680,2124680)	T	C	0.958	0.227	5.94e-03	2.78e-02	2.71e-02	2.5e-02	rs7578605	A	G	0.072	1.000	0.045(0.007)	*rs12475777	C	T	0.211	1.000	0.0075
												rs2048727	G	A	0.345	-0.122	0.0113(0.003)	*rs7578605	A	G	0.072	0.192	0.0110
												rs10196165	G	A	0.439	0.300	0.0134(0.004)	*rs6713543	C	T	0.086	0.143	0.0122
												rs11127306	G	A	0.163	0.020	0.0138(0.004)	*rs10048625	C	T	0.177	0.738	0.0045
												rs6706107	C	A	0.302	0.124	0.0151(0.005)	*rs12714332	T	C	0.188	0.134	0.0002
												rs7575438	T	C	0.369	0.359	-0.0126(0.004)	rs6706107	C	A	0.302	0.760	0.0039
												rs11678525	T	C	0.382	0.106	-0.0103(0.004)	*rs7588729	A	C	0.499	-0.416	-0.0030
												rs9917191	A	C	0.289	0.148	-0.0136(0.005)	*rs10191292	C	T	0.085	-0.035	-0.0075
												rs10048625	C	T	0.177	0.187	0.0135(0.005)	*rs4927612	A	G	0.362	-0.064	0.0016
												rs7588729	A	C	0.499	-0.110	-0.0093(0.004)	*rs11127306	G	A	0.163	0.082	0.0035
												rs4246561	T	C	0.042	0.019	-0.0176(0.007)	*rs4246561	T	C	0.042	-0.013	-0.0055
												rs10191292	C	T	0.085	-0.032	-0.0121(0.005)	*rs2048727	G	A	0.345	-0.054	0.0029
																		*rs11685526	A	G	0.095	-0.003	-0.0049
																		rs4571084	C	T	0.114	-0.043	-0.0037
																		*rs7579535	C	A	0.132	-0.014	0.0040
																		*rs1054241	C	T	0.394	0.062	0.0024
																		*rs9752413	G	T	0.176	-0.026	0.0046
																		*rs6732480	C	T	0.411	-0.057	0.0027
																		*rs2288179	A	G	0.056	-0.063	-0.0051
																		rs6714337	G	A	0.132	0.060	-0.0026
																		rs10196514	G	A	0.032	-0.004	-0.0012
																		*rs4927600	C	T	0.298	-0.018	0.0006
																		rs7588942	C	T	0.425	0.000	-0.0017
																		rs2241452	T	C	0.055	-0.018	-0.0031
																		*rs10153889	A	G	0.063	-0.045	0.0033
																		*rs13011951	A	G	0.123	0.008	0.0011
																		*rs13382326	T	C	0.043	0.059	-0.0027
																		*rs7421372	G	A	0.488	-0.046	-0.0003
																		rs11678525	T	C	0.382	-0.028	-0.0005
																		rs9677202	A	G	0.434	0.022	0.0004
																		*rs9711675	G	A	0.473	-0.101	-0.0004
																		rs6755567	A	G	0.256	-0.012	0.0006
																		rs6759577	A	G	0.353	-0.085	0.0000
rs3885668	KLF11	2	(9595930,10595930)	C	T	0.558	0.384	2.44e-02	4.52e-02	4.44e-02	5.0e-02	rs884427	C	T	0.062	1.000	0.031(0.007)	*rs7632	C	T	0.433	1.000	0.0105
												rs7597744	G	A	0.307	-0.018	-0.0162(0.004)	*rs4669522	C	T	0.177	0.547	0.0081
												rs7632	C	T	0.433	0.019	0.0126(0.003)	*rs16855971	C	T	0.189	0.098	0.0068
												rs16855971	C	T	0.189	-0.019	0.0128(0.004)	*rs7556858	G	A	0.263	0.063	0.0022
												rs4669522	C	T	0.177	0.023	0.0145(0.004)	*rs884427	C	T	0.062	0.019	0.0062
												rs1534043	C	T	0.340	-0.183	0.0119(0.004)	*rs10427360	C	T	0.443	-0.038	0.0023
												rs7559852	T	C	0.371	0.044	0.0121(0.004)	*rs3762535	C	T	0.450	0.027	-0.0014
												rs1420107	G	A	0.097	0.003	0.0159(0.005)	rs7597744	G	A	0.307	-0.075	-0.0037
												rs13422487	G	A	0.347	0.088	-0.0117(0.004)	*rs7559852	T	C	0.371	0.016	0.0033
												rs4533450	T	C	0.372	-0.017	0.0095(0.003)	*rs1405948	G	A	0.098	-0.006	-0.0039
												rs1405948	G	A	0.098	-0.006	-0.0131(0.005)	*rs3771130	C	T	0.497	0.026	-0.0026
												rs6721270	A	G	0.383	0.026	0.0089(0.003)	*rs1641129	G	T	0.072	-0.031	-0.0034
												rs1641149	C	T	0.411	0.025	0.0075(0.003)	*rs4669454	T	C	0.246	0.039	-0.0027
												rs3771130	C	T	0.497	0.030	-0.0081(0.004)	*rs13426484	A	C	0.264	-0.030	-0.0019
												rs4669454	T	C	0.246	0.046	-0.0094(0.004)	*rs1641149	C	T	0.411	0.000	0.0024
												rs3771120	A	G	0.194	-0.002	0.0079(0.004)	*rs13422487	G	A	0.347	-0.024	-0.0018
												rs951629	G	A	0.425	0.218	-0.0069(0.003)	*rs4668651	T	G	0.195	-0.098	-0.0016
												rs1138729	A	G	0.172	-0.010	-0.0086(0.004)	rs12466448	T	C	0.305	-0.481	-0.0005
																		*rs1420107	G	A	0.097	0.025	0.0034
																		rs2011516	A	G	0.280	-0.113	-0.0008
																		rs13383253	G	A	0.204	-0.030	0.0011
																		*rs1138729	A	G	0.172	-0.060	-0.0014
																		*rs4533450	T	C	0.372	0.011	0.0016
																		*rs3762536	G	A	0.150	-0.255	-0.0005
																		*rs7563835	C	T	0.403	-0.026	-0.0007
																		rs3771120	A	G	0.194	-0.018	0.0005
																		*rs13383316	C	T	0.041	-0.007	-0.0020
																		*rs10189576	T	C	0.031	-0.005	-0.0014
																		rs6432096	G	A	0.414	0.026	-0.0002
																		rs7560149	A	G	0.497	0.022	0.0003
																		rs2357391	T	C	0.332	0.058	-0.0004
																		*rs10929642	C	T	0.435	0.026	0.0003
																		rs16867073	T	C	0.097	0.010	0.0001
																		*rs4444493	C	A	0.111	0.398	0.0001
rs2345835	RDH14	2	(17938433,18938433)	C	T	0.483	0.242	7.61e-04	3.89e-03	6.48e-03	5.0e-05	rs2345835	C	T	0.432	1.000	-0.0178(0.003)	*rs2345835	C	T	0.432	1.000	-0.0105
												rs9808120	G	T	0.365	0.012	-0.0147(0.003)	*rs776	T	C	0.177	0.513	-0.0045
																		*rs9808120	G	T	0.365	0.012	-0.0020
																		*rs9808434	C	T	0.320	0.018	-0.0038
																		*rs1988642	C	T	0.302	0.023	0.0044
																		*rs7583266	A	G	0.372	0.094	0.0043
																		*rs11680994	A	G	0.201	-0.011	-0.0038
																		*rs16985017	T	C	0.040	0.227	-0.0033
																		*rs7600722	A	G	0.114	0.084	-0.0025
																		rs4832551	G	A	0.184	0.236	-0.0008
																		*rs6712976	C	T	0.093	0.013	-0.0018
																		*rs4832598	G	A	0.486	-0.010	-0.0021
																		*rs13000922	G	A	0.204	0.006	0.0021
																		*rs6748561	G	A	0.045	0.103	-0.0031
																		rs6731317	G	A	0.023	0.166	-0.0026
																		*rs1870822	A	G	0.069	0.074	-0.0021
																		*rs12621971	C	T	0.087	-0.011	-0.0014
																		*rs10168276	G	A	0.116	-0.092	-0.0008
																		rs11684345	T	C	0.046	0.059	-0.0013
																		*rs2704625	C	T	0.122	-0.082	-0.0008
																		*rs2710005	G	A	0.192	-0.046	0.0008
																		*rs16985192	C	T	0.034	0.007	-0.0006
																		*rs1516916	G	A	0.243	-0.096	-0.0003
																		*rs6726366	C	T	0.111	0.200	-0.0014
																		rs12989389	T	C	0.224	0.029	0.0007
																		*rs17701746	G	A	0.143	-0.001	-0.0007
																		*rs11096544	G	T	0.317	-0.055	0.0003
																		*rs12993443	T	C	0.189	-0.004	0.0002
rs13006748	WDR35	2	(19515300,20515300)	C	G	0.758	0.272	2.91e-04	2.82e-02	2.27e-02	5.0e-02	rs896802	A	G	0.343	1.000	-0.0203(0.004)	*rs1056233	G	T	0.276	1.000	0.0087
												rs342101	T	C	0.102	-0.007	-0.0265(0.006)	rs1147116	C	T	0.181	-0.136	-0.0051
												rs17697743	G	T	0.405	-0.061	0.0312(0.008)	*rs342101	T	C	0.102	-0.061	-0.0106
												rs11681705	A	G	0.247	0.007	0.0186(0.005)	*rs7601531	T	C	0.426	-0.085	-0.0041
												rs2347857	A	G	0.467	0.458	0.0138(0.004)	*rs16987218	T	C	0.071	-0.162	-0.0098
												rs11894335	G	A	0.354	-0.012	-0.0199(0.006)	*rs11689050	G	A	0.134	-0.004	-0.0039
												rs17707800	G	A	0.329	-0.145	0.0118(0.003)	*rs2347857	A	G	0.467	0.023	0.0021
												rs4666489	A	G	0.025	0.081	-0.0389(0.011)	*rs7565347	C	T	0.033	0.027	0.0190
												rs16987218	T	C	0.071	0.038	-0.0235(0.007)	rs10168217	G	A	0.180	-0.206	-0.0031
												rs7565347	C	T	0.033	-0.040	0.0296(0.009)	*rs1851411	T	G	0.246	0.007	-0.0031
												rs7586843	A	G	0.096	-0.030	-0.0215(0.007)	rs824466	C	T	0.095	-0.025	-0.0026
												rs10168217	G	A	0.180	-0.083	-0.0139(0.004)	*rs4666489	A	G	0.025	-0.035	-0.0114
												rs6721647	C	T	0.357	-0.044	0.0109(0.004)	*rs17707800	G	A	0.329	-0.023	0.0024
												rs13010075	C	T	0.489	0.026	0.0118(0.004)	*rs7571810	T	C	0.211	0.011	0.0027
												rs17620259	C	T	0.275	0.469	0.0106(0.004)	*rs2128833	C	T	0.290	0.162	0.0020
												rs981396	G	A	0.415	-0.028	-0.0121(0.005)	*rs6743033	T	C	0.224	0.013	0.0043
												rs1043419	A	G	0.135	-0.060	-0.0106(0.004)	*rs2126551	A	G	0.404	0.037	-0.0025
												rs6753830	C	T	0.482	-0.035	-0.0151(0.007)	*rs16986997	G	A	0.070	-0.072	-0.0040
												rs6531222	C	A	0.354	-0.049	-0.0099(0.004)	*rs3731661	G	A	0.111	-0.220	-0.0055
												rs868933	G	T	0.243	-0.033	0.0096(0.004)	rs868933	G	T	0.243	0.276	0.0010
												rs11096641	A	G	0.491	0.011	0.0118(0.005)	rs1043419	A	G	0.135	-0.099	-0.0031
												rs11696024	A	G	0.173	0.201	0.0136(0.006)	rs6732272	C	T	0.405	-0.023	-0.0004
												rs7601531	T	C	0.426	-0.051	-0.0073(0.003)	*rs343142	G	A	0.321	0.214	0.0005
												rs1522490	C	T	0.052	0.004	0.0132(0.006)	*rs993832	A	G	0.040	-0.067	0.0038
												rs874975	T	G	0.363	0.493	0.0083(0.004)	*rs11894335	G	A	0.354	-0.272	-0.0015
																		*rs11096623	A	G	0.358	0.001	-0.0011
																		*rs17686549	A	G	0.310	0.042	0.0006
																		*rs17697743	G	T	0.405	0.093	0.0007
																		rs7586843	A	G	0.096	0.044	-0.0005
																		rs7578149	C	A	0.382	-0.144	-0.0004
rs2289195	DNMT3A	2	(24816987,25816987)	G	A	0.367	0.291	5.93e-02	1.65e-01	1.72e-01	5.0e-02	rs2278483	C	T	0.252	1.000	0.0261(0.004)	*rs1172294	A	G	0.466	1.000	-0.0112
												rs11694842	A	G	0.348	-0.102	-0.0215(0.004)	*rs7594432	T	C	0.459	-0.412	0.0083
												rs17046917	T	G	0.198	0.219	0.0269(0.006)	*rs2278483	C	T	0.252	-0.395	0.0196
												rs1172294	A	G	0.466	-0.395	-0.0235(0.005)	*rs11694842	A	G	0.348	0.229	-0.0162
												rs1550116	A	G	0.128	-0.216	-0.0184(0.004)	*rs17046917	T	G	0.198	-0.386	0.0116
												rs7560488	T	C	0.431	-0.119	-0.0199(0.005)	*rs1550115	T	C	0.248	0.428	-0.0002
												rs1530016	C	T	0.444	0.284	-0.0224(0.006)	*rs1550116	A	G	0.128	0.242	-0.0159
												rs7596747	G	T	0.213	0.234	-0.0215(0.007)	*rs890682	G	A	0.276	-0.016	0.0050
												rs7575625	A	G	0.452	-0.166	0.0147(0.005)	*rs17046887	G	A	0.014	0.120	0.0415
												rs12613265	T	C	0.148	-0.107	0.0164(0.006)	*rs13382979	G	A	0.325	0.631	-0.0021
												rs890682	G	A	0.276	0.047	0.0085(0.003)	rs7560488	T	C	0.431	0.053	-0.0069
												rs13428823	A	G	0.369	0.311	0.0133(0.005)	*rs10196664	A	G	0.127	-0.105	0.0033
												rs7594432	T	C	0.459	0.237	0.0096(0.004)	rs12999687	T	G	0.488	0.088	0.0070
																		rs6545976	G	T	0.027	0.037	-0.0127
																		*rs10189702	C	A	0.049	0.080	0.0054
																		rs9309386	G	A	0.359	0.002	0.0017
																		rs858648	T	G	0.463	-0.103	-0.0009
																		rs11895986	A	G	0.015	0.114	0.0013
																		rs2384234	G	A	0.251	-0.010	0.0012
																		rs7565877	A	G	0.097	-0.016	0.0002
																		*rs12713638	G	A	0.365	-0.053	-0.0004
																		*rs1377780	T	C	0.454	0.027	-0.0004
																		*rs7586294	C	T	0.461	0.041	-0.0002
																		*rs10199771	G	A	0.485	-0.053	0.0003
																		rs6712986	T	C	0.089	0.304	0.0005
rs780094	GCKR	2	(27094741,28094741)	C	T	0.383	0.089	2.38e-02	2.38e-02	2.45e-02	1.0e-03	rs780094	C	T	0.339	1.000	-0.021(0.003)	*rs780094	C	T	0.339	1.000	-0.0131
																		*rs11675428	A	C	0.201	-0.347	0.0011
																		rs7577342	T	C	0.242	-0.271	-0.0001
rs6714546	LTBP1	2	(32714929,33714929)	G	A	0.300	0.399	5.66e-02	9.96e-02	1.11e-01	1.0e-03	rs1545552	G	A	0.298	1.000	-0.0318(0.003)	*rs1545552	G	A	0.298	1.000	-0.0168
												rs6707962	A	C	0.461	0.024	-0.0247(0.003)	*rs6707962	A	C	0.461	0.024	-0.0155
												rs218209	T	G	0.354	-0.128	-0.0178(0.003)	*rs4952336	A	C	0.188	-0.115	-0.0029
												rs402402	A	G	0.408	-0.041	-0.0143(0.003)	*rs402402	A	G	0.408	-0.041	-0.0046
												rs654291	T	C	0.244	0.016	0.0168(0.005)	*rs218209	T	G	0.354	-0.128	-0.0047
												rs7574183	G	A	0.106	-0.058	-0.018(0.005)	*rs11124305	G	A	0.231	-0.074	-0.0044
												rs11685108	A	G	0.075	0.074	-0.0197(0.006)	*rs7574183	G	A	0.106	-0.058	-0.0066
												rs11685011	A	C	0.493	0.059	0.0111(0.003)	rs219174	A	G	0.410	0.123	0.0033
																		*rs12620839	C	T	0.110	-0.233	0.0067
																		*rs11685011	A	C	0.493	0.059	0.0036
																		*rs11685108	A	G	0.075	0.074	-0.0074
																		*rs4627543	T	C	0.236	-0.001	-0.0021
																		*rs8970	A	G	0.406	-0.042	0.0023
																		*rs17325551	A	G	0.258	-0.252	0.0024
																		*rs654291	T	C	0.244	0.016	0.0021
																		rs17644939	A	C	0.071	-0.019	0.0013
																		*rs219154	C	T	0.306	-0.053	0.0003
																		rs2367735	T	G	0.464	-0.037	0.0003
																		*rs935996	C	A	0.474	-0.171	0.0002
																		*rs2305502	T	G	0.188	0.090	0.0002
rs17511102	CDC42EP3	2	(37314117,38314117)	A	T	0.058	0.331	2.52e-02	6.85e-02	6.68e-02	1.0e-02	rs11683151	A	G	0.112	1.000	0.0325(0.005)	*rs11683151	A	G	0.112	1.000	0.0236
												rs12615742	C	T	0.480	0.161	0.0223(0.004)	*rs12615742	C	T	0.480	0.161	0.0074
												rs7559825	G	A	0.370	-0.027	0.0123(0.003)	*rs7559825	G	A	0.370	-0.027	0.0050
												rs3845787	G	A	0.272	-0.014	-0.0136(0.004)	*rs9309009	G	A	0.340	-0.027	-0.0071
												rs9309009	G	A	0.340	-0.027	-0.0106(0.003)	*rs3845787	G	A	0.272	-0.014	-0.0062
												rs232588	C	T	0.464	0.040	0.0103(0.003)	rs4633908	T	C	0.462	0.013	0.0007
												rs13406277	G	A	0.108	-0.116	0.0172(0.005)	*rs4670697	G	T	0.035	-0.010	-0.0147
												rs6748492	T	G	0.386	0.359	0.0106(0.003)	rs11124631	C	T	0.488	0.016	-0.0021
												rs4670697	G	T	0.035	-0.010	-0.0304(0.01)	*rs6729121	C	T	0.349	0.000	-0.0038
												rs11124631	C	T	0.488	0.016	-0.0094(0.003)	*rs7606492	C	T	0.278	0.006	-0.0031
												rs6729121	C	T	0.349	0.000	-0.0084(0.003)	*rs162561	G	T	0.207	0.018	0.0022
												rs4670200	T	G	0.191	-0.010	-0.0112(0.004)	*rs232588	C	T	0.464	0.040	0.0025
																		*rs1024810	A	G	0.259	-0.040	-0.0036
																		*rs13401336	G	A	0.095	-0.108	0.0046
																		*rs6748492	T	G	0.386	0.359	0.0020
																		rs4670704	G	A	0.151	0.009	-0.0015
																		*rs2373106	C	A	0.134	-0.004	0.0017
																		*rs151096	A	C	0.496	0.020	0.0003
																		rs7557493	A	C	0.099	0.025	-0.0015
																		*rs17463789	A	G	0.046	-0.060	0.0009
																		rs13406277	G	A	0.108	-0.116	0.0001
																		rs4670686	T	C	0.436	0.022	0.0005
rs13416119	EML4	2	(41816434,42816434)	A	G	0.075	0.150	1.78e-02	2.18e-02	1.85e-02	5.0e-03	rs6544586	A	G	0.339	1.000	0.016(0.003)	*rs6752455	A	C	0.136	1.000	-0.0058
												rs6544527	C	T	0.423	0.387	-0.0201(0.004)	*rs7560797	C	T	0.255	0.658	-0.0056
												rs7560797	C	T	0.255	-0.194	-0.0124(0.003)	*rs6544586	A	G	0.339	-0.195	0.0061
												rs10205005	T	C	0.224	-0.030	0.01(0.003)	*rs10205005	T	C	0.224	-0.017	0.0041
																		*rs6544538	G	A	0.280	0.587	-0.0009
																		*rs17464732	C	T	0.159	0.006	0.0024
																		*rs6544527	C	T	0.423	0.407	-0.0030
																		*rs4952561	T	C	0.230	0.001	-0.0008
																		*rs17028942	G	A	0.087	0.014	-0.0011
																		*rs7563359	A	G	0.042	0.048	-0.0016
																		rs6544499	A	G	0.286	-0.058	-0.0004
																		rs11673981	G	A	0.411	-0.042	0.0000
rs9309101	THADA	2	(42983116,43983116)	A	G	0.350	0.213	1.05e-02	1.51e-02	1.67e-02	5.0e-02	rs10168954	C	A	0.459	1.000	0.014(0.003)	*rs7557989	C	T	0.307	1.000	0.0093
												rs12465669	G	A	0.113	-0.038	0.023(0.005)	*rs6712944	T	C	0.114	0.508	0.0027
												rs919688	A	G	0.408	-0.005	-0.0169(0.004)	*rs11886047	T	C	0.213	0.552	0.0018
												rs6716620	T	C	0.470	-0.021	-0.0213(0.006)	*rs10168954	C	A	0.459	-0.007	0.0075
												rs11694173	G	A	0.180	0.012	0.0147(0.004)	*rs17030845	C	T	0.085	0.452	0.0081
												rs6710610	C	T	0.433	0.041	-0.0155(0.004)	*rs11694173	G	A	0.180	0.164	0.0023
												rs6739313	T	C	0.340	-0.006	0.0234(0.007)	*rs4953686	A	G	0.433	0.017	-0.0029
												rs7557989	C	T	0.307	-0.007	0.0209(0.006)	rs7605725	A	G	0.299	-0.401	-0.0033
												rs11885893	A	G	0.246	-0.010	-0.0089(0.004)	*rs11885893	A	G	0.246	-0.067	-0.0021
												rs4148179	A	G	0.391	-0.011	0.0082(0.004)	*rs12465669	G	A	0.113	-0.016	0.0086
												rs3901678	T	G	0.454	-0.007	0.0099(0.004)	rs13423605	T	C	0.016	-0.072	-0.0074
												rs2374482	G	A	0.381	-0.078	0.0067(0.003)	*rs2374482	G	A	0.381	0.036	0.0029
																		*rs4952996	C	T	0.143	0.055	0.0029
																		*rs1978648	C	T	0.273	-0.108	0.0029
																		*rs13002812	G	A	0.500	0.091	0.0034
																		*rs4148179	A	G	0.391	0.005	0.0027
																		*rs4148221	C	T	0.173	0.012	-0.0024
																		*rs919688	A	G	0.408	0.432	-0.0017
																		*rs6739313	T	C	0.340	0.854	0.0012
																		rs17335701	A	G	0.185	-0.040	0.0006
																		rs12990300	C	T	0.285	0.033	-0.0007
																		*rs7582880	G	T	0.215	0.117	-0.0017
																		rs13429458	A	C	0.109	-0.233	-0.0012
																		rs7591954	G	A	0.337	0.018	-0.0004
																		*rs2888881	G	A	0.249	-0.224	-0.0006
																		*rs10176316	C	T	0.270	-0.028	0.0011
																		*rs6544691	G	A	0.028	0.219	0.0024
																		*rs3795859	G	A	0.119	-0.009	0.0005
																		rs6544683	T	G	0.184	-0.001	0.0011
																		rs6723438	C	A	0.073	-0.002	-0.0007
																		*rs17030668	A	G	0.110	-0.204	0.0021
																		rs7560093	C	A	0.039	0.036	0.0007
																		rs17030419	T	C	0.086	-0.048	-0.0003
																		rs4952689	G	T	0.418	-0.040	0.0002
rs897080	C2orf34	2	(44127706,45127706)	C	T	0.750	0.204	2.87e-02	5.4e-02	6.45e-02	1.0e-02	rs343935	T	C	0.171	1.000	0.0266(0.004)	*rs2341459	C	T	0.261	1.000	0.0133
												rs2341459	C	T	0.261	-0.087	0.0208(0.004)	*rs12712916	C	A	0.260	0.618	0.0037
												rs4953174	A	G	0.308	-0.023	0.0147(0.003)	*rs343935	T	C	0.171	-0.087	0.0127
												rs2271623	C	T	0.178	0.102	-0.0157(0.004)	*rs4953074	T	C	0.213	0.445	0.0045
												rs4953074	T	C	0.213	0.024	0.0157(0.004)	*rs4953174	A	G	0.308	0.048	0.0055
												rs6711405	C	T	0.290	-0.092	-0.0111(0.004)	*rs1026062	G	A	0.155	-0.052	-0.0037
																		*rs480385	A	C	0.206	-0.065	-0.0022
																		*rs4952703	C	T	0.106	0.262	0.0030
																		rs343956	T	C	0.371	-0.076	-0.0010
																		rs343936	T	C	0.172	-0.186	0.0007
																		*rs896986	G	A	0.482	0.177	0.0005
																		rs13389981	T	C	0.329	0.842	0.0001
																		rs785679	G	A	0.036	0.001	0.0003
rs12474201	SOCS5	2	(46274789,47274789)	A	G	0.683	0.348	4.22e-02	5.79e-02	6.73e-02	5.0e-04	rs3829835	C	T	0.361	1.000	0.0399(0.004)	*rs3829835	C	T	0.361	1.000	0.0116
												rs10168342	A	G	0.402	-0.606	0.0271(0.004)	*rs6756738	C	T	0.317	-0.449	-0.0057
												rs2692219	A	G	0.256	0.054	0.0164(0.003)	*rs11676473	G	A	0.165	-0.057	-0.0107
												rs10865222	T	C	0.465	-0.044	0.0131(0.003)	*rs2692219	A	G	0.256	0.054	0.0083
												rs6741114	T	G	0.375	-0.315	-0.0146(0.004)	*rs6544923	T	C	0.062	-0.196	-0.0014
												rs2121266	A	C	0.463	-0.044	0.0124(0.003)	*rs13424717	T	C	0.088	-0.248	-0.0076
												rs11676473	G	A	0.165	-0.057	-0.0141(0.004)	*rs6740539	G	T	0.289	-0.420	-0.0045
												rs1374275	T	G	0.385	-0.101	0.0111(0.003)	*rs2121266	A	C	0.463	-0.044	0.0054
																		*rs10865222	T	C	0.465	-0.044	0.0033
																		*rs13027413	T	C	0.446	0.056	0.0024
																		*rs1036292	A	G	0.415	-0.008	-0.0017
																		*rs4953406	A	G	0.291	-0.211	-0.0033
																		*rs7571218	G	A	0.396	-0.067	-0.0023
																		*rs7587138	A	G	0.482	-0.198	-0.0011
																		*rs935374	C	T	0.251	0.135	0.0017
																		*rs7564967	T	C	0.075	0.021	-0.0035
																		rs1376405	C	A	0.175	-0.067	-0.0018
																		rs17745066	G	A	0.310	-0.056	0.0018
																		*rs1374275	T	G	0.385	-0.101	0.0020
																		*rs17034876	T	C	0.275	-0.117	-0.0009
																		rs2347611	C	T	0.455	0.017	-0.0008
																		rs13410472	G	A	0.064	-0.012	0.0024
																		rs7569495	C	T	0.141	-0.003	0.0006
																		rs4953463	A	G	0.130	0.023	0.0009
																		*rs1868844	G	A	0.404	-0.172	0.0001
rs354196	SPTBN1	2	(54319911,55319911)	A	G	0.550	0.226	1.99e-03	2.38e-02	2.15e-02	5.0e-02	rs2666036	G	A	0.466	1.000	-0.0211(0.003)	*rs2666036	G	A	0.466	1.000	-0.0081
												rs17345285	C	T	0.163	0.274	0.0153(0.004)	*rs17046153	T	G	0.348	0.665	-0.0046
												rs843622	G	A	0.452	0.072	-0.0113(0.003)	*rs6545469	G	A	0.075	-0.120	0.0198
												rs6545469	G	A	0.075	-0.120	0.0276(0.007)	*rs2971886	A	G	0.464	-0.803	0.0053
												rs2941584	C	T	0.295	-0.339	0.0106(0.004)	*rs7607923	G	A	0.381	-0.075	0.0026
												rs4399760	C	A	0.251	-0.081	-0.0122(0.004)	*rs843622	G	A	0.452	0.072	-0.0064
												rs17045898	C	T	0.165	0.126	0.0111(0.004)	*rs4399760	C	A	0.251	-0.081	-0.0108
												rs7584354	C	T	0.432	-0.128	0.0097(0.004)	rs6755779	G	A	0.256	0.216	0.0015
												rs11677058	A	G	0.467	-0.087	0.0079(0.003)	*rs17045898	C	T	0.165	0.126	0.0058
												rs11689620	G	A	0.348	0.210	0.0102(0.004)	*rs17345285	C	T	0.163	0.274	0.0051
												rs4318424	G	A	0.060	-0.030	-0.0134(0.007)	*rs843748	A	G	0.490	0.102	-0.0004
																		*rs7575639	C	T	0.383	-0.114	0.0016
																		*rs7565441	G	A	0.168	0.449	-0.0036
																		*rs4318424	G	A	0.060	-0.030	-0.0040
																		*rs17189743	G	A	0.034	0.012	0.0056
																		*rs7575107	T	G	0.149	-0.058	-0.0033
																		*rs7598568	T	G	0.229	-0.456	0.0008
																		rs1549840	C	T	0.407	-0.115	-0.0018
																		rs354204	A	G	0.139	0.251	0.0016
																		*rs2567969	G	T	0.160	0.234	-0.0027
																		*rs12465259	T	C	0.067	0.084	-0.0031
																		*rs11695757	T	C	0.027	-0.127	-0.0065
																		rs2941584	C	T	0.295	-0.339	0.0006
																		*rs2968808	T	C	0.330	0.089	-0.0011
																		*rs17046440	G	A	0.038	-0.165	0.0034
																		*rs11686867	A	G	0.483	0.133	0.0004
																		*rs1444261	T	C	0.049	0.015	0.0000
																		*rs10183953	A	G	0.027	-0.037	0.0000
rs3791679	EFEMP1	2	(55450396,56450396)	G	A	0.725	0.498	2.19e-01	2.7e-01	2.79e-01	1.0e-03	rs934278	A	G	0.465	1.000	-0.0407(0.004)	*rs3791679	A	G	0.224	1.000	-0.0399
												rs1346786	C	T	0.296	-0.524	-0.0288(0.006)	rs6735393	A	C	0.140	-0.046	0.0107
												rs724540	G	A	0.406	-0.254	-0.0157(0.003)	*rs10496053	T	C	0.079	-0.075	0.0168
												rs4355154	A	G	0.338	-0.566	-0.0211(0.005)	*rs934278	A	G	0.465	-0.418	-0.0174
												rs3791679	A	G	0.224	-0.418	-0.0286(0.007)	*rs7558150	G	T	0.078	0.193	-0.0104
												rs752815	A	C	0.039	-0.077	0.0247(0.007)	rs752815	A	C	0.039	-0.066	0.0143
												rs11125589	G	A	0.103	-0.237	-0.0159(0.005)	*rs724540	G	A	0.406	0.411	-0.0042
																		rs11693381	A	G	0.067	-0.146	0.0034
																		*rs7601401	C	T	0.214	0.886	-0.0050
																		*rs929689	G	A	0.456	-0.121	0.0010
																		*rs10496042	C	T	0.278	-0.038	-0.0021
																		*rs1346786	C	T	0.296	0.819	-0.0079
																		rs12993624	G	A	0.254	-0.048	-0.0047
																		rs10496048	T	C	0.038	0.114	-0.0055
																		*rs782648	T	C	0.044	0.237	-0.0049
																		rs10196888	A	G	0.060	-0.098	-0.0074
																		rs6723018	T	C	0.118	-0.208	0.0033
																		rs17792710	C	T	0.082	-0.124	-0.0019
																		rs7419516	C	A	0.351	0.039	0.0006
																		rs9967877	A	G	0.118	-0.019	-0.0012
																		*rs11692239	T	C	0.378	0.008	-0.0011
																		rs6747490	G	A	0.434	0.389	-0.0012
																		*rs17736147	T	C	0.047	-0.077	0.0011
																		rs17279532	C	T	0.317	-0.158	0.0003
																		*rs4671278	T	C	0.123	0.025	0.0000
rs2120335	PPP3R1	2	(67848506,68848506)	G	A	0.342	0.199	1.21e-02	1.21e-02	2.02e-02	5.0e-05	rs2029091	T	C	0.396	1.000	-0.018(0.003)	*rs2029091	T	C	0.396	1.000	-0.0070
																		rs766405	C	T	0.146	0.353	-0.0083
																		*rs751759	G	A	0.420	0.749	-0.0027
																		*rs7582426	A	G	0.269	0.123	-0.0043
																		*rs9967692	G	A	0.480	0.000	-0.0033
																		*rs4671873	C	T	0.424	0.208	-0.0003
																		*rs4078978	C	T	0.072	0.274	-0.0081
																		*rs17034837	G	T	0.042	0.040	-0.0103
																		*rs4854436	A	G	0.440	0.003	0.0057
																		*rs13033526	G	A	0.071	0.057	0.0040
																		*rs1910370	G	A	0.487	-0.011	-0.0023
																		*rs13393229	C	A	0.094	-0.029	-0.0070
																		*rs7558466	G	T	0.472	0.021	-0.0025
																		*rs13000469	A	G	0.039	-0.013	0.0032
																		*rs4854506	C	T	0.280	0.005	0.0025
																		*rs17551494	T	G	0.220	0.027	-0.0032
																		*rs17034747	T	C	0.018	-0.037	0.0107
																		rs4671898	T	C	0.448	-0.068	0.0007
																		rs10172004	C	T	0.156	0.003	-0.0014
																		rs7572183	A	G	0.411	-0.042	-0.0014
																		rs13428629	G	A	0.010	0.089	0.0037
																		rs10196560	C	T	0.442	0.104	0.0005
																		rs1503237	T	C	0.429	0.086	0.0003
																		rs6546371	A	C	0.343	-0.113	-0.0008
																		*rs4854502	G	T	0.070	-0.045	-0.0004
																		rs6761173	T	C	0.368	0.014	0.0002
																		rs11126170	T	C	0.177	0.001	-0.0002
																		rs12713646	A	G	0.072	0.015	-0.0005
																		rs17034987	G	A	0.051	-0.082	-0.0007
																		rs13016618	G	A	0.099	0.025	-0.0001
rs7568069	ZNF638	2	(70937993,71937993)	A	G	0.333	0.282	3.79e-02	7.06e-02	6.83e-02	1.0e-03	rs7590738	A	G	0.431	1.000	0.0216(0.003)	*rs7590738	A	G	0.431	1.000	0.0117
												rs6749644	T	G	0.316	0.067	0.0163(0.003)	*rs6749644	T	G	0.316	0.067	0.0063
												rs9973420	A	C	0.310	-0.027	0.0156(0.004)	*rs9973420	A	C	0.310	-0.027	0.0054
												rs10206242	G	A	0.257	0.011	-0.0139(0.004)	*rs6725892	T	C	0.240	0.644	0.0009
												rs2303596	C	T	0.299	-0.003	0.0113(0.003)	*rs2058552	A	G	0.384	0.097	0.0037
																		*rs2419414	A	G	0.015	0.008	0.0086
																		*rs2303596	C	T	0.299	-0.003	0.0031
																		*rs10206242	G	A	0.257	0.011	-0.0027
																		*rs6739650	C	T	0.039	0.004	0.0054
																		*rs2542501	A	G	0.124	0.435	0.0015
																		*rs1529408	T	G	0.042	0.043	0.0039
																		rs12713753	A	G	0.380	0.006	0.0004
																		*rs6748598	C	T	0.317	0.076	0.0006
																		*rs4852822	A	G	0.464	0.049	0.0003
																		rs17718067	T	G	0.336	0.002	-0.0004
																		*rs407439	G	A	0.082	-0.038	0.0000
rs11684404	EIF2AK3	2	(88205737,89205737)	C	T	0.700	0.154	6.35e-02	6.35e-02	7.71e-02	2.5e-02	rs13045	C	T	0.362	1.000	0.032(0.003)	*rs13045	C	T	0.362	1.000	0.0107
																		*rs867529	G	C	0.310	0.890	0.0125
																		*rs1016839	A	G	0.474	-0.203	-0.0031
																		*rs1136562	A	G	0.186	-0.006	-0.0059
																		*rs12995212	T	C	0.494	-0.018	-0.0021
																		rs1843217	T	C	0.091	0.153	0.0132
																		*rs6736813	T	C	0.285	-0.137	-0.0044
																		*rs10185660	T	C	0.155	0.062	0.0030
																		*rs1258391	T	C	0.122	0.037	-0.0073
																		*rs7591600	G	A	0.197	0.011	0.0046
																		*rs1158603	G	A	0.425	-0.386	-0.0070
																		*rs4972192	T	C	0.303	-0.006	-0.0021
																		*rs6759503	T	C	0.437	-0.434	-0.0007
																		*rs13416374	A	G	0.099	-0.195	0.0029
																		*rs10180871	A	G	0.035	-0.134	-0.0006
rs11683207	ZAP70	2	(97199722,98199722)	T	C	0.192	0.063	5.68e-03	8.06e-03	1.13e-02	5.0e-02	rs11683207	T	C	0.207	1.000	-0.0262(0.004)	*rs11683207	T	C	0.207	1.000	-0.0163
												rs11123861	T	C	0.326	-0.301	-0.0078(0.003)	*rs17025744	T	C	0.050	-0.040	-0.0175
												rs17025744	T	C	0.050	-0.040	-0.0134(0.007)	*rs1470625	A	C	0.260	-0.230	-0.0005
																		*rs17695937	A	G	0.178	-0.216	0.0066
																		*rs11677188	C	T	0.397	0.001	-0.0007
																		*rs2122752	A	C	0.137	0.155	-0.0061
																		*rs13420683	C	A	0.247	-0.072	-0.0061
																		*rs6543250	G	A	0.464	-0.169	-0.0064
																		*rs13431656	T	C	0.336	-0.005	0.0018
																		rs17022373	T	C	0.014	-0.054	0.0057
																		*rs7598442	G	A	0.279	-0.224	-0.0066
																		*rs12712221	G	A	0.405	0.055	0.0039
																		*rs7600204	T	G	0.072	-0.083	-0.0007
																		*rs6712517	C	A	0.254	-0.232	0.0052
																		rs7559678	G	T	0.470	-0.004	0.0025
																		*rs6748458	A	G	0.155	-0.082	-0.0020
																		*rs13428410	A	G	0.092	-0.059	-0.0044
																		*rs298916	C	T	0.269	-0.028	-0.0017
																		*rs12619170	A	C	0.020	-0.079	0.0043
																		*rs4311104	A	G	0.456	0.224	0.0025
																		*rs17028800	G	A	0.140	-0.014	-0.0004
																		*rs6733249	G	T	0.210	-0.008	-0.0003
																		rs12712163	G	A	0.291	-0.031	0.0019
																		*rs10186392	C	A	0.378	0.017	0.0000
																		*rs3926004	G	A	0.189	-0.141	0.0001
																		*rs11123861	T	C	0.326	-0.301	-0.0001
rs13388725	GCC2	2	(107913622,108913622)	A	G	0.383	0.094	2.97e-03	6.63e-03	6.43e-03	2.5e-02	rs10203795	C	T	0.410	1.000	0.0137(0.004)	*rs10203795	C	T	0.410	1.000	0.0083
												rs10196756	A	G	0.078	-0.247	0.0175(0.005)	*rs13021399	T	A	0.291	0.624	0.0056
												rs13021399	T	A	0.291	0.624	0.0143(0.004)	*rs6739402	C	A	0.158	-0.334	-0.0017
												rs333235	T	C	0.213	0.034	0.0116(0.004)	*rs333235	T	C	0.213	0.034	0.0030
												rs12477830	A	G	0.143	0.067	-0.0152(0.005)	*rs2577594	G	A	0.303	-0.545	-0.0031
												rs893404	G	A	0.021	-0.114	-0.0269(0.011)	*rs1105109	A	G	0.072	-0.229	0.0022
																		*rs1013940	A	G	0.089	-0.022	0.0062
																		*rs893404	G	A	0.021	-0.114	-0.0117
																		*rs12477830	A	G	0.143	0.067	-0.0050
																		*rs10196756	A	G	0.078	-0.247	0.0067
																		*rs12998619	C	A	0.105	0.102	0.0007
																		*rs3749107	G	A	0.050	-0.190	0.0020
																		*rs2305485	T	C	0.241	0.058	-0.0015
																		*rs832668	C	T	0.207	-0.055	-0.0022
																		*rs17036305	C	T	0.014	0.069	0.0081
																		*rs7607482	G	A	0.072	0.055	0.0026
																		rs7577165	C	T	0.169	-0.308	-0.0039
																		rs6542747	C	T	0.332	0.051	0.0011
																		*rs12712027	T	C	0.099	-0.205	-0.0011
																		*rs13396667	G	A	0.027	-0.141	0.0031
																		rs13397666	A	G	0.238	-0.178	-0.0004
																		*rs1021247	T	C	0.267	0.061	0.0003
																		*rs12617914	G	A	0.351	-0.093	-0.0001
																		rs333216	G	A	0.279	0.018	-0.0002
																		*rs17036146	G	A	0.238	0.155	0.0002
rs2166898	GLI2	2	(120829129,121829129)	A	G	0.833	0.241	3.87e-02	4.59e-02	5.88e-02	2.5e-02	rs2166898	G	A	0.186	1.000	-0.023(0.004)	*rs2166898	G	A	0.186	1.000	-0.0101
												rs1878516	C	T	0.316	0.138	0.0143(0.003)	*rs3943553	G	T	0.102	0.238	-0.0083
												rs17005238	C	T	0.067	0.009	-0.0395(0.01)	*rs4848124	C	T	0.379	0.604	-0.0069
												rs12479311	C	T	0.232	0.035	0.0164(0.004)	*rs4848641	C	T	0.227	0.278	-0.0062
												rs707485	G	A	0.453	-0.084	-0.0161(0.005)	*rs2249979	G	A	0.342	0.110	0.0066
												rs776504	G	T	0.392	-0.071	0.0141(0.005)	rs17005238	C	T	0.067	0.009	-0.0104
												rs4848115	T	C	0.159	-0.043	0.0126(0.004)	rs707489	A	G	0.073	0.006	-0.0076
												rs3943553	G	T	0.102	0.238	-0.017(0.006)	*rs6542592	C	T	0.184	0.012	0.0038
												rs6541743	G	A	0.394	-0.177	0.0098(0.004)	*rs707485	G	A	0.453	-0.084	-0.0022
												rs1349561	A	G	0.215	-0.053	-0.0088(0.004)	*rs895485	A	G	0.493	-0.062	0.0032
												rs4848641	C	T	0.227	0.278	-0.0094(0.004)	rs12479311	C	T	0.232	0.035	0.0020
																		*rs1349561	A	G	0.215	-0.053	-0.0037
																		*rs6721532	C	T	0.077	-0.009	-0.0054
																		*rs13384487	G	A	0.152	0.165	0.0029
																		*rs10432608	T	C	0.432	0.028	0.0018
																		*rs4848115	T	C	0.159	-0.043	0.0038
																		rs280199	C	T	0.289	0.193	0.0009
																		*rs6542598	G	T	0.121	0.024	-0.0021
																		rs280210	C	T	0.302	0.157	0.0006
																		*rs277547	C	A	0.452	-0.211	0.0008
																		*rs2250092	T	C	0.030	-0.038	-0.0027
																		rs13427257	A	G	0.267	0.020	0.0003
																		*rs4280462	T	C	0.169	0.020	-0.0011
																		rs4849900	T	C	0.168	0.033	0.0015
																		*rs12617659	C	T	0.160	-0.039	0.0010
																		rs3754633	G	A	0.166	-0.022	-0.0008
																		rs2713209	A	C	0.023	-0.030	-0.0014
																		*rs4848685	T	G	0.436	-0.054	0.0007
																		rs2677533	G	A	0.161	0.061	0.0012
																		rs1992901	G	A	0.398	-0.106	-0.0003
																		rs17050272	G	A	0.431	0.042	-0.0002
																		rs1109002	G	A	0.090	-0.069	-0.0012
																		rs4848608	T	C	0.093	-0.029	-0.0006
																		rs2713203	A	C	0.258	-0.035	-0.0002
rs7567288	NAP5	2	(133651294,134651294)	C	T	0.800	0.224	8.7e-03	8.7e-03	1.06e-02	1.0e-03	rs7567288	T	C	0.251	1.000	0.029(0.004)	*rs7567288	T	C	0.251	1.000	0.0090
																		*rs6731434	A	C	0.372	-0.282	-0.0029
																		*rs1374405	A	G	0.192	0.767	0.0034
																		*rs1992784	C	T	0.161	-0.249	-0.0015
rs4953951	ZRANB3	2	(135403815,136403815)	T	C	0.900	0.198	1.25e-01	1.25e-01	1.25e-01	5.0e-05	rs10167001	C	T	0.061	1.000	-0.036(0.005)	*rs10167001	C	T	0.061	1.000	-0.0129
rs749234	ZEB2	2	(144447819,145447819)	A	G	0.683	0.092	1.16e-02	1.2e-02	1.24e-02	5.0e-02	rs6755392	G	A	0.315	1.000	0.0158(0.003)	*rs6755392	G	A	0.315	1.000	0.0055
												rs7589628	G	A	0.474	0.007	0.0121(0.003)	*rs7589628	G	A	0.474	0.007	0.0008
												rs1365778	A	G	0.299	-0.162	-0.0107(0.003)	rs1365778	A	G	0.299	-0.162	-0.0005
												rs11677207	C	T	0.423	-0.067	0.0059(0.003)
rs540652	NOSTRIN	2	(168915674,169915674)	C	T	0.492	0.273	2.84e-02	3.6e-02	3.29e-02	2.5e-02	rs540652	C	T	0.486	1.000	0.0199(0.004)	*rs540652	C	T	0.486	1.000	0.0083
												rs1377502	C	T	0.464	0.027	-0.0102(0.003)	*rs3931	A	G	0.305	-0.646	-0.0019
												rs2685800	T	C	0.177	-0.451	0.0192(0.006)	*rs487756	C	T	0.444	-0.664	-0.0014
												rs17267869	T	C	0.152	-0.032	0.0164(0.005)	*rs10198693	G	A	0.285	-0.464	-0.0009
												rs10198693	G	A	0.285	-0.464	-0.0113(0.004)
												rs3770615	A	G	0.043	0.026	0.0283(0.011)
												rs2433680	G	A	0.107	-0.324	-0.0167(0.007)
rs12987566	METTL8	2	(171360892,172360892)	T	C	0.775	0.148	1.89e-02	4.23e-02	4.86e-02	2.5e-02	rs6722670	A	G	0.264	1.000	0.0205(0.004)	*rs6722670	A	G	0.264	1.000	0.0088
												rs1035828	T	C	0.372	-0.087	-0.015(0.003)	rs13031794	G	A	0.234	0.921	0.0019
												rs6729179	G	A	0.362	0.214	0.0166(0.004)	*rs1035828	T	C	0.372	-0.087	-0.0085
												rs3791850	G	A	0.227	0.130	-0.0154(0.004)	*rs7566096	G	A	0.376	0.430	0.0052
												rs3791878	G	T	0.294	-0.133	-0.0112(0.003)	*rs6433300	C	T	0.247	0.081	0.0043
												rs888427	C	T	0.381	0.338	-0.0101(0.003)	*rs6729179	G	A	0.362	0.214	0.0045
												rs16859370	A	C	0.159	-0.151	-0.0115(0.004)	*rs16859370	A	C	0.159	-0.151	-0.0050
												rs16859371	T	C	0.029	-0.097	-0.0231(0.009)	*rs16823191	A	G	0.088	-0.115	-0.0014
																		*rs3828275	C	T	0.475	0.026	0.0018
																		*rs16859371	T	C	0.029	-0.097	-0.0060
																		*rs17499544	C	T	0.186	-0.053	0.0024
																		*rs3791850	G	A	0.227	0.130	-0.0030
																		rs6755814	A	C	0.347	-0.137	-0.0012
																		*rs10930464	C	T	0.491	0.471	0.0005
																		rs3791878	G	T	0.294	-0.133	-0.0005
rs6746356	SP3	2	(174024144,175024144)	C	A	0.700	0.175	1.23e-02	1.39e-02	1.41e-02	5.0e-02	rs9646736	A	G	0.178	1.000	-0.0131(0.004)	*rs16866	G	A	0.234	1.000	-0.0063
												rs16866	G	A	0.234	0.019	-0.0123(0.004)	rs10173522	C	A	0.396	-0.436	0.0014
												rs6433461	T	C	0.382	-0.007	-0.0132(0.004)	rs9646736	A	G	0.178	0.019	-0.0027
												rs1562311	G	A	0.237	0.063	-0.0153(0.005)	rs1562311	G	A	0.237	0.193	-0.0014
												rs544938	C	A	0.109	-0.085	-0.019(0.006)	*rs17308476	C	T	0.114	-0.193	0.0016
												rs6433435	A	C	0.473	0.034	0.009(0.003)	rs2290158	G	A	0.251	0.100	-0.0009
												rs17308476	C	T	0.114	-0.109	0.0133(0.005)	rs755818	G	A	0.374	0.148	-0.0001
												rs962327	G	A	0.040	-0.028	-0.0213(0.009)	rs10930641	A	G	0.408	0.105	0.0000
												rs17308965	G	A	0.479	0.001	0.01(0.004)
												rs7570614	C	T	0.283	-0.031	0.0077(0.003)
												rs10173522	C	A	0.396	-0.083	0.0072(0.003)
												rs1971862	G	A	0.131	0.078	0.0125(0.006)
rs7567851	PDE11A	2	(177892966,178892966)	G	C	0.033	0.112	9.37e-03	1.01e-02	1.42e-02	5.0e-04	rs1025598	G	A	0.071	1.000	0.0334(0.006)	*rs1025598	G	A	0.071	1.000	0.0126
												rs2366157	C	T	0.377	0.247	0.0132(0.003)	*rs2366157	C	T	0.377	0.247	0.0037
												rs10497477	G	A	0.088	-0.078	-0.02(0.005)	rs7570981	T	C	0.078	0.824	0.0017
																		*rs16865825	C	T	0.242	0.407	0.0101
																		*rs334126	G	A	0.441	0.286	0.0037
																		*rs10497477	G	A	0.088	-0.078	-0.0093
																		rs3821004	C	T	0.054	-0.001	-0.0012
																		*rs9677333	T	C	0.070	-0.034	-0.0087
																		rs3821005	T	C	0.046	0.008	-0.0043
																		rs6433712	C	T	0.065	0.891	0.0029
																		*rs836882	A	G	0.036	0.090	-0.0142
																		*rs333985	G	T	0.056	0.051	-0.0054
																		rs2573085	C	T	0.351	0.356	0.0007
																		*rs334074	A	G	0.094	0.712	0.0012
																		*rs6710432	T	C	0.062	-0.055	0.0088
																		*rs438027	T	C	0.017	-0.047	0.0264
																		*rs11690846	A	G	0.082	-0.057	-0.0082
																		*rs334102	G	A	0.481	0.244	0.0015
																		*rs1946814	C	T	0.295	0.360	0.0010
																		*rs17400121	T	C	0.047	-0.055	-0.0006
																		*rs930191	C	T	0.446	-0.224	-0.0030
																		rs334092	C	T	0.324	0.310	0.0016
																		*rs13032794	A	G	0.105	-0.014	-0.0017
																		*rs10179975	A	G	0.215	-0.110	-0.0015
																		*rs10203979	A	C	0.201	-0.137	-0.0025
																		*rs3731802	C	T	0.032	-0.047	0.0007
																		*rs10175364	A	C	0.312	0.307	0.0010
																		*rs334613	G	A	0.194	-0.025	0.0004
																		*rs10197329	T	C	0.070	-0.069	0.0008
																		rs10497508	G	A	0.117	0.039	0.0001
rs833152	PDE1A	2	(182427346,183427346)	C	A	0.483	0.153	1.74e-02	3e-02	3.42e-02	1.0e-02	rs2623439	A	G	0.298	1.000	0.016(0.003)	*rs2623439	A	G	0.298	1.000	0.0044
												rs1561369	G	A	0.124	0.068	0.018(0.005)	*rs10209382	C	T	0.316	0.918	0.0017
												rs7593100	C	T	0.073	0.059	0.0158(0.006)	*rs2195611	A	C	0.434	0.745	0.0025
																		*rs1561369	G	A	0.124	0.068	0.0067
																		*rs10931008	T	C	0.358	-0.484	-0.0028
																		*rs7593100	C	T	0.073	0.059	0.0063
																		*rs1196160	A	G	0.220	-0.193	-0.0021
																		*rs2118590	C	T	0.448	0.041	0.0009
																		*rs16822596	A	C	0.124	0.121	0.0018
																		*rs288244	C	T	0.062	0.016	0.0019
																		*rs16823201	A	G	0.051	-0.119	-0.0019
																		rs7606321	C	T	0.022	0.065	-0.0017
rs12693589	STAT1	2	(191040907,192040907)	C	T	0.767	0.123	1.53e-02	2.1e-02	2.39e-02	5.0e-03	rs2066804	G	A	0.231	1.000	0.0244(0.003)	*rs2066804	G	A	0.231	1.000	0.0104
												rs11685878	C	T	0.405	0.098	-0.0138(0.003)	*rs10176654	T	C	0.231	-0.267	-0.0025
												rs13029532	A	C	0.094	-0.164	0.0206(0.006)	*rs17748980	A	C	0.469	-0.510	-0.0045
												rs2066802	A	G	0.056	0.133	0.021(0.007)	*rs11685878	C	T	0.405	0.098	-0.0066
																		*rs3024935	G	T	0.067	-0.114	-0.0092
																		*rs6752770	A	G	0.276	0.150	0.0035
																		*rs1031509	G	T	0.274	0.016	-0.0011
																		*rs2066802	A	G	0.056	0.133	0.0092
																		*rs11686127	C	T	0.059	-0.060	0.0065
																		*rs13029532	A	C	0.094	-0.164	0.0025
																		*rs4586658	A	G	0.413	0.288	-0.0004
																		*rs11685221	A	G	0.325	-0.280	0.0025
																		*rs7571217	C	T	0.028	0.056	0.0047
																		rs11892998	A	G	0.369	0.081	-0.0012
																		*rs13395505	G	A	0.394	0.678	0.0026
																		*rs958770	C	T	0.282	-0.261	-0.0022
																		*rs3771316	A	C	0.070	-0.135	-0.0052
																		*rs4853551	C	T	0.092	-0.071	0.0025
																		*rs1558471	T	C	0.130	-0.106	0.0019
																		rs6740131	A	G	0.223	-0.124	0.0014
																		rs6756937	C	T	0.152	-0.028	0.0008
																		*rs1013895	T	C	0.291	-0.320	-0.0011
																		rs3821236	G	A	0.195	0.292	-0.0008
																		*rs11904548	G	A	0.058	0.091	0.0006
rs6435143	NOP5/NOP58	2	(202402501,203402501)	C	A	0.442	0.121	1.77e-03	9.56e-03	1.03e-02	5.0e-05	rs6435143	C	A	0.452	1.000	0.0152(0.003)	*rs6435143	C	A	0.452	1.000	0.0061
												rs3731700	A	C	0.101	-0.304	-0.0204(0.005)	*rs3731700	A	C	0.101	-0.304	-0.0093
rs4425077	FN1	2	(215618761,216618761)	G	C	0.558	0.229	3.25e-03	1.55e-02	2.21e-02	1.0e-02	rs10932618	C	T	0.397	1.000	0.0193(0.003)	*rs10932618	C	T	0.397	1.000	0.0099
												rs2678273	T	C	0.145	0.116	0.0161(0.004)	*rs2118773	G	A	0.329	-0.552	-0.0030
												rs16854041	A	G	0.264	-0.104	-0.0123(0.004)	*rs615857	G	A	0.211	-0.006	-0.0030
												rs2948983	C	T	0.156	-0.120	0.0138(0.004)	rs1250252	G	T	0.499	0.133	0.0007
												rs16855141	T	C	0.021	0.037	0.0323(0.01)	*rs16854041	A	G	0.264	-0.104	-0.0039
												rs11677106	T	C	0.400	-0.032	0.0114(0.004)	*rs6758995	T	C	0.229	-0.032	-0.0025
												rs6758995	T	C	0.229	-0.032	-0.0113(0.004)	rs2948983	C	T	0.156	-0.120	0.0050
												rs12473821	G	A	0.152	0.024	-0.0117(0.004)	*rs16855141	T	C	0.021	0.037	0.0203
												rs1250255	T	C	0.220	-0.210	0.0096(0.004)	*rs12474265	A	C	0.346	0.024	0.0024
																		*rs16853387	G	T	0.036	-0.105	-0.0082
																		*rs2678273	T	C	0.145	0.116	0.0061
																		*rs12473821	G	A	0.152	0.024	-0.0075
																		*rs1250034	A	G	0.137	0.078	0.0022
																		*rs11677106	T	C	0.400	-0.032	0.0026
																		*rs4674024	C	T	0.446	0.037	0.0039
																		*rs10498043	A	G	0.304	-0.029	-0.0018
																		*rs10179873	A	G	0.315	0.260	0.0030
																		*rs1250255	T	C	0.220	-0.210	0.0055
																		*rs1404772	A	C	0.071	0.035	-0.0046
																		*rs13418044	G	A	0.161	-0.017	0.0031
																		*rs16853680	A	C	0.036	0.031	-0.0046
																		rs4672773	C	A	0.464	0.675	0.0015
																		rs4674050	T	G	0.318	0.038	-0.0015
																		*rs2579005	G	T	0.280	0.007	0.0016
																		*rs6731070	T	C	0.046	0.069	-0.0027
																		*rs10932644	T	C	0.093	-0.047	0.0025
																		*rs10932631	A	G	0.441	-0.018	-0.0004
																		rs4365463	C	A	0.484	0.019	0.0010
																		*rs6715587	A	G	0.445	0.626	0.0008
																		*rs1004302	C	T	0.184	-0.101	0.0007
																		rs6726418	T	C	0.402	-0.028	-0.0002
																		*rs7419736	G	A	0.090	-0.033	0.0000
rs12470505	CCDC108	2	(219116613,220116613)	G	T	0.842	0.238	4.13e-02	1.17e-01	1.22e-01	5.0e-02	rs500422	A	C	0.420	1.000	-0.0253(0.003)	*rs10445823	T	C	0.083	1.000	-0.0207
												rs16859517	C	T	0.033	-0.065	0.0732(0.009)	*rs500422	A	C	0.420	0.044	-0.0123
												rs10445823	T	C	0.083	0.044	-0.0251(0.006)	*rs16859517	C	T	0.033	-0.053	0.0665
												rs359980	T	C	0.039	-0.027	0.0281(0.007)	*rs586194	A	G	0.469	0.054	-0.0038
												rs2292606	T	C	0.087	0.044	-0.0199(0.005)	*rs2292606	T	C	0.087	0.309	-0.0141
												rs4547519	C	T	0.357	0.077	0.0161(0.004)	*rs897476	A	G	0.290	0.476	-0.0129
												rs897476	A	G	0.290	0.023	-0.014(0.004)	*rs359980	T	C	0.039	-0.021	0.0268
												rs12993599	G	A	0.050	0.078	-0.016(0.007)	*rs4547519	C	T	0.357	-0.235	0.0074
												rs9967806	G	A	0.028	0.015	0.0241(0.01)	*rs4674322	T	C	0.256	0.054	-0.0079
												rs10799	C	T	0.312	0.062	-0.0097(0.004)	*rs2303563	A	G	0.031	-0.033	-0.0144
																		*rs16860002	T	C	0.080	0.106	0.0038
																		*rs11695967	C	T	0.179	-0.067	0.0036
																		*rs9967806	G	A	0.028	-0.040	0.0127
																		rs2271593	C	T	0.112	-0.025	0.0039
																		rs12993599	G	A	0.050	-0.013	-0.0053
																		*rs2293081	A	C	0.126	0.790	-0.0052
																		*rs3731904	A	G	0.117	0.110	0.0029
																		rs748515	C	A	0.432	-0.058	-0.0025
																		rs12473286	G	T	0.264	-0.045	-0.0026
																		*rs6436089	A	G	0.500	0.068	-0.0008
																		*rs10799	C	T	0.312	-0.159	-0.0030
																		*rs3806557	G	A	0.193	-0.056	-0.0028
																		*rs6723310	T	C	0.019	-0.022	-0.0034
																		rs746233	G	A	0.445	0.036	0.0006
																		rs1402508	T	C	0.324	0.436	-0.0004
																		*rs907684	T	G	0.029	-0.010	0.0002
																		*rs6711142	T	C	0.074	-0.034	0.0014
																		rs2276635	T	C	0.057	-0.023	0.0002
																		rs4674374	T	C	0.121	-0.037	-0.0012
																		rs645163	C	T	0.126	-0.038	0.0002
																		rs3755062	A	G	0.375	-0.001	-0.0001
																		*rs13419988	A	G	0.341	0.419	0.0000
rs12621643	KCNE4	2	(223126227,224126227)	G	T	0.258	0.180	2.6e-03	1.31e-02	8.23e-03	5.0e-02	rs1950123	G	A	0.425	1.000	0.0133(0.004)	*rs12621643	G	T	0.285	1.000	-0.0030
												rs747869	C	T	0.070	-0.049	-0.0191(0.006)	*rs747869	C	T	0.070	0.382	-0.0096
												rs12621643	G	T	0.285	-0.070	-0.0108(0.004)	*rs16863878	A	G	0.017	0.041	-0.0332
												rs1439932	T	C	0.226	0.281	-0.0101(0.004)	*rs7565240	G	A	0.225	0.548	-0.0008
												rs16863878	A	G	0.017	0.033	-0.022(0.008)	*rs6728104	A	G	0.109	-0.042	-0.0084
												rs10172933	C	A	0.407	0.103	-0.0079(0.003)	*rs4234047	C	T	0.445	0.216	-0.0026
												rs13408246	G	A	0.130	-0.018	0.011(0.005)	rs10181857	A	G	0.317	0.225	-0.0015
												rs6717500	A	G	0.163	-0.070	0.0097(0.004)	*rs978917	A	G	0.402	0.578	-0.0005
												rs6728104	A	G	0.109	-0.033	-0.0102(0.005)	rs2017069	G	A	0.053	0.382	-0.0044
												rs10184043	G	A	0.261	0.087	-0.0076(0.003)	*rs6717500	A	G	0.163	-0.154	0.0035
												rs4456699	A	C	0.133	0.459	-0.012(0.006)	*rs2197779	T	C	0.284	0.775	-0.0002
																		*rs10172933	C	A	0.407	0.167	-0.0009
																		rs1950123	G	A	0.425	-0.070	0.0033
																		*rs10184043	G	A	0.261	-0.085	-0.0028
																		*rs13408246	G	A	0.130	-0.047	0.0045
																		*rs6436374	A	G	0.378	0.407	-0.0021
																		*rs935028	A	G	0.216	0.384	-0.0027
																		rs1439932	T	C	0.226	-0.011	-0.0017
																		*rs6739216	A	G	0.161	-0.030	0.0026
																		*rs4674783	G	A	0.067	0.023	0.0019
																		*rs6436328	T	G	0.113	0.043	0.0021
																		*rs11883605	T	C	0.195	-0.010	0.0009
																		rs7601761	T	G	0.405	0.013	-0.0009
																		rs1440076	C	T	0.048	0.301	-0.0038
																		rs11885052	G	A	0.278	0.008	-0.0009
																		*rs2053717	C	T	0.353	-0.012	-0.0008
																		rs10194743	G	A	0.295	-0.059	0.0005
																		rs12464171	A	C	0.156	0.272	-0.0007
																		rs6722420	G	A	0.216	0.142	0.0009
																		rs1439933	G	A	0.214	-0.020	-0.0006
																		rs2084288	A	G	0.067	-0.017	0.0002
rs6761041	SERPINE2	2	(224238373,225238373)	C	T	0.550	0.208	2.65e-02	3.28e-02	3.8e-02	1.0e-02	rs6761041	T	C	0.451	1.000	-0.0203(0.003)	*rs6761041	T	C	0.451	1.000	-0.0157
												rs666438	A	G	0.046	0.019	-0.0356(0.007)	rs920251	G	A	0.350	0.196	-0.0046
												rs6754561	T	C	0.363	0.074	0.0132(0.003)	*rs666438	A	G	0.046	0.019	-0.0158
												rs12694628	A	G	0.373	0.201	-0.0141(0.003)	rs3957256	G	A	0.083	-0.022	0.0043
												rs16865908	A	G	0.071	0.147	-0.0233(0.006)	*rs714056	G	A	0.233	0.353	-0.0036
												rs1568751	G	T	0.422	0.006	0.0112(0.003)	*rs6719480	C	T	0.187	0.136	-0.0046
												rs11682897	A	G	0.166	0.061	0.0125(0.004)	*rs6436445	C	T	0.251	0.013	0.0032
																		*rs6754561	T	C	0.363	0.074	0.0045
																		*rs16865908	A	G	0.071	0.147	-0.0056
																		*rs12467861	T	C	0.366	0.071	0.0049
																		*rs12436	C	A	0.101	0.003	0.0022
																		*rs918287	G	T	0.405	-0.020	0.0025
																		*rs7586193	T	C	0.259	0.136	-0.0034
																		*rs7605583	C	T	0.198	-0.063	0.0007
																		rs16865390	C	A	0.019	-0.024	-0.0079
																		rs2462140	A	G	0.318	-0.034	-0.0002
																		*rs2123714	T	C	0.226	-0.025	-0.0022
																		*rs2047136	T	A	0.343	-0.034	-0.0009
																		*rs13396978	G	A	0.169	0.059	-0.0011
																		*rs1568751	G	T	0.422	0.006	0.0019
																		*rs7607927	T	C	0.213	-0.082	-0.0018
																		*rs7605945	T	C	0.187	-0.093	-0.0009
																		rs2042086	T	C	0.209	0.192	-0.0007
																		*rs17178608	T	C	0.090	-0.264	0.0010
																		rs12694628	A	G	0.373	0.201	-0.0003
																		*rs6717510	A	G	0.354	0.774	-0.0001
																		*rs11688390	C	T	0.136	0.029	0.0007
																		rs11902634	T	C	0.275	0.085	0.0001
rs3116168	DIS3L2	2	(232198075,233198075)	T	C	0.667	0.369	7.24e-02	2.1e-01	2.14e-01	5.0e-03	rs7571816	A	G	0.026	1.000	-0.0755(0.01)	*rs2580821	C	A	0.063	1.000	-0.0288
												rs2853406	G	A	0.084	-0.002	0.0363(0.005)	*rs4973517	T	C	0.233	0.414	-0.0245
												rs4973517	T	C	0.233	-0.072	-0.0256(0.004)	*rs2679184	T	C	0.200	0.043	-0.0100
												rs2293338	G	A	0.323	-0.049	0.0194(0.003)	*rs2853406	G	A	0.084	-0.047	0.0214
												rs2580821	C	A	0.063	-0.035	-0.0363(0.006)	rs749052	T	C	0.046	0.767	-0.0210
												rs749052	T	C	0.046	-0.020	-0.0349(0.007)	*rs3107179	T	C	0.367	-0.068	-0.0110
												rs3107179	T	C	0.367	0.108	-0.0181(0.004)	*rs2293338	G	A	0.323	-0.053	0.0116
												rs2679184	T	C	0.200	0.007	-0.0175(0.004)	*rs7571816	A	G	0.026	-0.035	-0.0632
												rs1190430	T	C	0.434	0.049	0.0132(0.004)	*rs871411	A	G	0.205	0.452	-0.0043
																		*rs16828513	G	A	0.198	-0.038	-0.0096
																		*rs2003780	C	T	0.401	0.108	0.0051
																		*rs3856531	C	T	0.268	-0.051	-0.0096
																		*rs6747223	G	T	0.161	0.274	-0.0063
																		*rs733603	G	A	0.167	0.036	-0.0070
																		*rs1190430	T	C	0.434	0.048	0.0048
																		*rs6710658	C	T	0.379	0.051	-0.0034
																		rs10204481	C	T	0.417	0.005	0.0044
																		rs17360319	G	A	0.086	-0.011	-0.0057
																		*rs2580850	C	T	0.347	-0.025	-0.0043
																		*rs1866599	C	T	0.251	0.084	-0.0039
																		*rs10084197	A	G	0.276	-0.153	0.0082
																		*rs838425	T	C	0.074	-0.039	-0.0033
																		*rs2070936	T	C	0.233	0.024	-0.0017
																		rs3811578	A	G	0.089	0.155	0.0038
																		rs6437055	A	C	0.449	0.238	-0.0006
																		rs882098	C	T	0.055	-0.046	-0.0026
																		rs2767	A	G	0.358	0.030	0.0009
rs11687941	HDLBP	2	(241340083,242340083)	C	G	0.250	0.200	1.49e-02	8.25e-02	7.89e-02	5.0e-02	rs7568	A	G	0.202	1.000	0.0342(0.005)	*rs10188318	C	T	0.214	1.000	-0.0084
												rs11680616	T	G	0.214	0.020	0.0224(0.004)	*rs7572476	C	T	0.437	0.203	-0.0099
												rs7572476	C	T	0.437	-0.064	-0.0172(0.003)	*rs4464265	C	T	0.328	0.054	-0.0099
												rs6723363	G	A	0.185	-0.244	0.0265(0.006)	*rs4344931	C	A	0.270	0.023	-0.0034
												rs4675790	G	T	0.489	0.001	0.0138(0.003)	*rs11682333	A	G	0.351	0.604	-0.0043
												rs3755325	G	A	0.482	-0.450	0.0184(0.005)	*rs4455151	G	T	0.367	-0.046	0.0096
												rs4455151	G	T	0.367	0.011	0.0302(0.008)	rs7568	A	G	0.202	-0.264	0.0036
												rs10188678	A	G	0.094	-0.114	0.0167(0.005)	*rs13004470	C	T	0.104	0.178	-0.0097
												rs7559564	G	A	0.190	-0.243	0.0146(0.005)	*rs11680616	T	G	0.214	0.022	0.0136
												rs10188318	C	T	0.214	-0.264	-0.0125(0.004)	*rs7425888	G	A	0.112	-0.070	0.0093
												rs4234090	C	T	0.412	-0.044	-0.0086(0.003)	*rs4234090	C	T	0.412	0.060	-0.0037
												rs7425888	G	A	0.112	-0.056	0.0106(0.005)	*rs10188678	A	G	0.094	-0.122	0.0110
												rs7599943	C	T	0.398	0.008	-0.015(0.008)	*rs13001905	A	G	0.281	0.476	-0.0026
																		*rs13408032	C	T	0.142	-0.054	-0.0059
																		*rs3771343	T	C	0.394	-0.406	0.0083
																		*rs3755326	G	A	0.086	-0.155	-0.0126
																		*rs10048694	A	G	0.051	-0.115	0.0069
																		*rs6745084	T	G	0.283	0.061	-0.0079
																		*rs3772059	A	G	0.217	0.049	0.0053
																		rs10933532	C	T	0.076	-0.023	-0.0036
																		*rs10175075	C	T	0.447	0.169	0.0023
																		*rs1123650	A	G	0.096	-0.058	0.0028
																		rs4381775	C	T	0.062	0.017	-0.0006
																		*rs2058062	G	A	0.108	0.116	0.0023
																		*rs13030338	C	T	0.263	0.010	-0.0006
																		rs7568928	C	T	0.255	-0.169	-0.0002
																		rs2012160	T	C	0.246	-0.201	-0.0022
																		*rs10804401	G	A	0.357	0.023	0.0019
																		*rs6723363	G	A	0.185	-0.233	0.0020
																		rs4234091	C	T	0.186	0.023	-0.0019
																		rs4076342	T	C	0.489	0.041	-0.0017
																		rs16843440	G	A	0.286	0.199	0.0002
																		rs2288750	G	A	0.217	-0.014	0.0004
																		rs4675790	G	T	0.489	-0.056	0.0008
rs2633761	ITPR1	3	(4203104,5203104)	A	G	0.417	0.275	9.86e-04	6.81e-03	7.17e-03	5.0e-02	rs3816835	G	T	0.431	1.000	-0.0132(0.003)	*rs6803471	A	G	0.410	1.000	-0.0060
												rs177441	C	T	0.120	-0.004	0.0158(0.005)	*rs3816835	G	T	0.431	0.906	-0.0020
												rs11921036	A	G	0.150	-0.284	0.0131(0.004)	*rs11921036	A	G	0.150	-0.255	0.0049
												rs11925620	C	A	0.063	-0.056	0.0222(0.007)	*rs17041262	C	T	0.144	-0.292	0.0027
												rs1688411	G	T	0.149	0.035	-0.0124(0.004)	*rs1688411	G	T	0.149	0.028	-0.0061
												rs1955179	T	C	0.460	-0.010	0.0087(0.003)	*rs6773688	T	C	0.462	0.301	-0.0021
												rs304023	T	C	0.477	0.018	-0.0094(0.003)	*rs11925620	C	A	0.063	-0.050	0.0065
												rs3792511	T	G	0.196	0.025	-0.013(0.005)	*rs1955179	T	C	0.460	0.001	0.0030
												rs7638474	C	A	0.085	0.045	0.0222(0.008)	*rs6807140	G	A	0.440	0.036	-0.0016
												rs931388	C	T	0.158	0.061	0.0118(0.005)	*rs17040638	G	A	0.081	-0.024	-0.0029
												rs6442887	A	G	0.232	-0.074	-0.0095(0.004)	*rs304023	T	C	0.477	0.014	-0.0021
												rs4684419	T	C	0.449	-0.015	-0.0083(0.003)	*rs6808127	C	A	0.238	-0.006	-0.0006
												rs11922612	G	T	0.066	0.007	0.0182(0.008)	*rs2119802	G	A	0.211	-0.008	0.0021
												rs7612703	C	T	0.096	0.030	0.0162(0.007)	*rs177441	C	T	0.120	-0.005	0.0033
												rs809437	G	A	0.266	-0.006	-0.0069(0.003)	*rs931388	C	T	0.158	0.065	0.0027
												rs2119802	G	A	0.211	-0.007	0.01(0.005)	rs11130232	G	A	0.085	0.001	-0.0016
																		rs4685771	C	T	0.086	0.018	-0.0016
																		*rs3804993	A	G	0.214	0.600	-0.0011
																		*rs11922612	G	T	0.066	0.031	0.0021
																		rs17516078	A	C	0.264	0.017	-0.0010
																		*rs6442887	A	G	0.232	-0.076	-0.0015
																		*rs4684419	T	C	0.449	-0.022	-0.0011
																		*rs7638474	C	A	0.085	-0.006	0.0021
																		rs3762781	C	T	0.408	-0.020	-0.0005
																		*rs7612703	C	T	0.096	0.046	0.0009
																		*rs9883291	C	T	0.398	-0.002	0.0008
																		*rs2291862	C	T	0.261	-0.088	-0.0008
																		*rs9858750	C	A	0.045	0.009	-0.0013
																		*rs17789915	T	C	0.115	-0.001	0.0004
																		*rs2306879	A	G	0.352	0.298	-0.0004
																		rs1687858	G	A	0.395	0.020	-0.0002
																		rs9857030	A	G	0.092	-0.077	-0.0001
																		*rs809437	G	A	0.266	0.003	-0.0004
																		rs7639802	C	T	0.078	0.052	-0.0002
rs2597513	HDAC11	3	(13030836,14030836)	T	C	0.125	0.291	2.52e-02	3.07e-02	3.59e-02	5.0e-04	rs2630452	T	C	0.100	1.000	0.038(0.005)	*rs2630452	T	C	0.100	1.000	0.0192
																		*rs2675229	G	A	0.088	0.906	0.0077
																		*rs4525847	A	C	0.285	-0.091	0.0053
																		*rs7637646	A	G	0.431	-0.118	0.0038
																		*rs1356234	A	G	0.261	0.456	0.0020
																		*rs6442409	C	T	0.383	-0.075	0.0024
																		*rs7610284	C	T	0.319	-0.070	-0.0014
																		*rs3773281	C	T	0.068	-0.083	-0.0043
																		rs1028157	T	G	0.041	-0.018	-0.0041
																		*rs3762725	G	A	0.290	-0.012	-0.0005
																		rs1077524	A	C	0.337	-0.001	-0.0011
																		rs12632098	C	T	0.076	0.044	-0.0014
																		rs11714418	C	T	0.262	-0.081	0.0001
																		rs6770415	T	C	0.173	-0.013	0.0007
																		rs9835273	A	G	0.165	-0.053	0.0008
																		rs4684905	A	G	0.416	-0.052	0.0005
																		rs6442416	T	C	0.378	-0.053	0.0003
rs9816693	VILL	3	(37522958,38522958)	C	G	0.850	0.159	1.54e-02	2.59e-02	3.29e-02	5.0e-03	rs9816693	G	C	0.176	1.000	0.0275(0.004)	*rs9816693	G	C	0.176	1.000	0.0046
												rs2886141	C	T	0.456	0.038	0.0127(0.003)	rs9826470	C	T	0.238	0.827	0.0047
												rs6790217	A	C	0.208	0.266	0.0106(0.004)	*rs9843296	T	C	0.157	0.930	0.0059
																		*rs6789468	A	G	0.197	0.570	0.0034
																		*rs2886141	C	T	0.456	0.038	0.0037
																		*rs6790217	A	C	0.208	0.266	0.0006
																		rs11712794	C	T	0.142	0.210	0.0036
																		*rs13097652	G	A	0.263	-0.159	-0.0009
																		*rs2070481	G	A	0.155	-0.090	-0.0017
																		*rs3805040	A	G	0.029	0.021	-0.0062
																		*rs6599013	A	G	0.344	-0.282	-0.0009
																		rs743393	C	T	0.346	-0.153	-0.0002
																		*rs6782856	G	A	0.255	-0.012	-0.0005
																		*rs820296	C	T	0.056	-0.090	-0.0002
																		*rs7642079	G	A	0.213	0.228	0.0000
rs3915129	CTNNB1	3	(40718746,41718746)	T	G	0.517	0.136	2.88e-02	2.88e-02	2.88e-02	5.0e-04	rs3915129	T	G	0.480	1.000	0.016(0.003)	*rs3915129	T	G	0.480	1.000	0.0029
rs13088462	DOCK3	3	(50546753,51546753)	T	C	0.058	0.088	3.34e-02	4.45e-02	4.56e-02	1.0e-03	rs13088462	T	C	0.064	1.000	0.0566(0.007)	*rs13088462	T	C	0.064	1.000	0.0354
												rs11919195	A	G	0.133	-0.105	-0.0161(0.005)	*rs11919195	A	G	0.133	-0.105	-0.0099
																		rs13076850	T	G	0.141	0.644	0.0035
																		rs4619816	A	G	0.353	0.348	0.0008
																		rs13094785	T	C	0.133	0.672	0.0001
rs2581830	RFT1	3	(52609138,53609138)	T	C	0.642	0.198	4.69e-02	7.05e-02	7.7e-02	2.5e-02	rs1078968	A	G	0.442	1.000	0.0236(0.003)	*rs2581830	C	T	0.395	1.000	0.0081
												rs1075653	T	C	0.374	-0.137	-0.0179(0.003)	rs1078968	A	G	0.442	0.835	0.0050
												rs555480	T	G	0.434	-0.021	0.013(0.003)	*rs2581810	T	C	0.236	-0.348	-0.0064
												rs11130329	A	C	0.138	0.164	0.0166(0.004)	*rs11710394	A	G	0.092	0.313	0.0243
												rs6445588	C	T	0.123	0.033	-0.0141(0.005)	*rs1075653	T	C	0.374	-0.217	-0.0032
												rs1483185	G	T	0.177	0.007	0.0108(0.004)	*rs2581799	A	G	0.485	0.766	0.0057
												rs2276816	C	T	0.108	-0.263	-0.014(0.005)	*rs555480	T	G	0.434	0.009	0.0105
																		rs10510760	G	A	0.352	-0.169	-0.0030
																		*rs2276816	C	T	0.108	-0.231	-0.0047
																		*rs6445588	C	T	0.123	0.058	-0.0113
																		*rs1483185	G	T	0.177	0.123	0.0073
																		rs3774468	T	G	0.365	0.052	0.0029
																		rs312480	C	T	0.088	0.132	-0.0133
																		*rs4481150	T	C	0.475	-0.111	-0.0064
																		*rs3774424	G	T	0.260	-0.085	-0.0016
																		rs11130350	C	A	0.338	0.154	0.0013
																		rs9830114	T	C	0.029	0.051	-0.0026
																		*rs13089851	C	A	0.066	-0.212	-0.0017
																		*rs12629138	G	T	0.056	0.067	0.0084
																		rs17053186	C	T	0.210	-0.004	0.0014
																		rs3774425	G	A	0.287	-0.067	-0.0008
																		rs3736156	G	A	0.396	-0.156	0.0006
																		*rs667217	C	T	0.204	-0.169	-0.0003
																		rs13085294	A	G	0.238	0.187	-0.0008
rs2034172	WNT5A	3	(54886803,55886803)	A	G	0.617	0.254	6.06e-03	1.67e-02	1.89e-02	5.0e-03	rs2315942	G	A	0.221	1.000	-0.0131(0.003)	rs7618735	C	T	0.498	1.000	0.0034
												rs6801136	C	T	0.343	-0.020	-0.0117(0.003)	*rs12497254	G	A	0.458	0.588	0.0028
												rs17054588	G	A	0.122	0.016	-0.0143(0.004)	rs648872	G	A	0.171	-0.333	-0.0015
												rs865235	G	A	0.281	-0.054	-0.0109(0.003)	rs511843	A	G	0.277	0.243	0.0013
												rs4955874	T	C	0.166	0.120	0.0124(0.004)	rs2315942	G	A	0.221	-0.010	-0.0020
												rs511843	A	G	0.277	-0.052	0.0101(0.003)	rs443840	G	A	0.451	-0.066	-0.0012
												rs1879382	G	A	0.473	-0.016	0.0095(0.003)	rs17054588	G	A	0.122	0.019	-0.0019
																		rs865235	G	A	0.281	-0.408	-0.0009
rs9835332	C3orf63	3	(56142722,57142722)	C	G	0.542	0.198	3.84e-02	4.8e-02	4.55e-02	5.0e-05	rs6773931	C	A	0.402	1.000	-0.0247(0.003)	*rs7637449	A	G	0.456	1.000	-0.0166
												rs6769055	T	C	0.138	0.176	-0.0181(0.004)	rs2291498	T	C	0.083	0.326	-0.0045
																		*rs6792241	C	T	0.248	0.346	-0.0027
																		*rs17235684	A	G	0.057	0.261	-0.0052
																		rs7431479	G	T	0.111	0.031	-0.0021
																		rs6773931	C	A	0.402	0.891	-0.0008
																		*rs4974186	T	G	0.480	-0.377	-0.0019
rs1658351	FLNB	3	(57488613,58488613)	C	T	0.675	0.157	2.73e-02	3.1e-02	3.16e-02	1.0e-02	rs6767123	G	T	0.167	1.000	0.0214(0.004)	*rs865726	T	C	0.388	1.000	0.0011
												rs865726	T	C	0.388	0.301	0.0165(0.003)	*rs6767123	G	T	0.167	0.301	0.0137
												rs7627013	G	A	0.233	-0.079	0.0135(0.004)	*rs1718481	C	T	0.388	-0.636	-0.0012
												rs6802572	A	G	0.199	-0.219	0.0113(0.004)	*rs10866010	A	C	0.450	-0.330	-0.0008
												rs6795193	C	T	0.276	-0.062	-0.0094(0.003)	*rs7627013	G	A	0.233	-0.122	0.0032
																		rs6795193	C	T	0.276	-0.013	-0.0008
																		*rs9845458	C	T	0.119	-0.179	-0.0048
																		*rs6802572	A	G	0.199	0.274	0.0050
																		*rs7626140	G	A	0.254	0.118	-0.0014
																		*rs11713310	A	G	0.348	0.219	-0.0033
																		*rs9828717	C	T	0.234	-0.428	-0.0102
																		*rs13097249	T	C	0.048	0.007	-0.0079
																		*rs12490897	G	A	0.218	-0.129	0.0033
																		rs4681996	C	A	0.402	-0.269	-0.0018
																		rs839230	C	T	0.332	-0.562	-0.0100
																		*rs7635729	C	T	0.082	0.263	0.0013
																		rs17745496	G	A	0.029	-0.042	-0.0032
																		*rs12637163	A	G	0.382	-0.005	0.0007
																		*rs1127745	A	G	0.099	0.006	-0.0010
																		rs839248	C	T	0.357	-0.475	-0.0007
																		rs12632456	G	A	0.240	-0.190	0.0007
																		rs7625655	T	C	0.181	0.076	0.0007
rs6794009	PTPRG	3	(60988535,61988535)	A	G	0.492	0.312	3.99e-02	8.71e-02	8.07e-02	5.0e-05	rs6794009	A	G	0.436	1.000	0.0194(0.003)	*rs6794009	A	G	0.436	1.000	0.0076
												rs13065463	G	A	0.094	0.068	-0.0248(0.005)	*rs11718787	T	C	0.262	-0.068	-0.0053
												rs6804241	G	A	0.093	-0.285	0.0231(0.005)	*rs13065463	G	A	0.094	0.068	-0.0081
												rs11718787	T	C	0.262	-0.068	-0.0139(0.003)	*rs4688636	A	G	0.128	-0.174	0.0054
																		*rs654033	T	C	0.223	-0.052	-0.0024
																		rs592179	G	T	0.334	0.037	-0.0001
																		*rs7625335	C	T	0.180	0.068	-0.0022
																		*rs2365933	C	T	0.155	0.004	-0.0019
																		*rs12108098	C	T	0.126	-0.340	-0.0007
																		*rs17334158	T	C	0.153	0.044	0.0015
																		*rs938959	G	A	0.434	0.784	0.0016
																		*rs11130852	G	A	0.092	0.015	-0.0004
																		rs6804241	G	A	0.093	-0.285	0.0006
																		*rs7648560	G	T	0.478	-0.007	-0.0001
																		rs2365045	A	G	0.204	0.008	-0.0002
rs17806888	SUCLG2	3	(66999012,67999012)	T	C	0.092	0.123	1.52e-02	1.96e-02	2.03e-02	5.0e-05	rs17806888	T	C	0.100	1.000	-0.0326(0.005)	*rs17806888	T	C	0.100	1.000	-0.0230
												rs6805111	G	A	0.158	-0.073	0.0182(0.004)	*rs6805111	G	A	0.158	-0.073	0.0089
																		rs1459914	C	A	0.165	-0.046	-0.0024
																		rs2250952	C	A	0.182	0.104	0.0034
																		rs7647085	G	A	0.259	0.209	-0.0011
																		rs7624455	T	C	0.333	-0.081	-0.0006
																		rs13094834	C	T	0.030	-0.036	-0.0021
																		rs9860008	C	T	0.045	-0.032	-0.0033
																		rs4241443	A	G	0.410	0.020	-0.0005
rs2175513	FAM19A1	3	(68205056,69205056)	A	G	0.425	0.186	2.14e-03	2.14e-03	2.77e-03	5.0e-07	rs4305427	A	C	0.331	1.000	0.017(0.003)	*rs4305427	A	C	0.331	1.000	0.0101
																		*rs13094584	C	T	0.126	-0.160	-0.0100
																		*rs872114	A	C	0.017	-0.082	0.0281
																		rs905690	G	A	0.285	-0.268	-0.0029
																		*rs7636462	C	T	0.367	-0.020	0.0037
																		*rs11706310	G	A	0.189	0.000	-0.0022
																		*rs4428185	T	C	0.336	0.002	-0.0029
																		*rs9813609	G	A	0.423	0.620	0.0016
																		rs6776172	A	G	0.239	-0.023	0.0016
																		*rs1032376	T	C	0.216	0.101	0.0002
																		*rs17047523	T	G	0.041	-0.119	0.0058
																		*rs9863981	A	G	0.323	0.047	0.0018
																		*rs6549090	T	C	0.272	-0.020	-0.0017
																		*rs6770678	T	C	0.349	-0.089	-0.0021
																		*rs7634101	A	G	0.129	-0.080	0.0009
																		rs4277695	T	C	0.210	-0.090	0.0007
																		*rs1491753	T	G	0.091	0.052	-0.0025
																		*rs12487860	T	G	0.389	-0.024	0.0004
																		rs13070250	G	A	0.186	-0.177	-0.0010
																		*rs17231705	G	A	0.121	0.070	0.0009
																		*rs17047630	G	A	0.207	0.012	-0.0009
																		rs11718279	C	T	0.245	-0.250	-0.0001
rs12330322	RYBP	3	(72038045,73038045)	T	C	0.775	0.325	4e-02	5.02e-02	5.83e-02	2.5e-02	rs12330322	C	T	0.204	1.000	-0.0262(0.004)	*rs12330322	C	T	0.204	1.000	-0.0201
												rs9878609	C	T	0.431	0.037	-0.0131(0.003)	*rs9870681	C	T	0.218	0.757	-0.0050
												rs3934820	T	G	0.316	0.010	0.011(0.004)	*rs9878609	C	T	0.431	0.037	-0.0054
												rs12497693	C	T	0.470	-0.368	0.0105(0.004)	*rs1546389	G	A	0.185	-0.018	0.0045
												rs6767307	A	G	0.432	0.004	0.0092(0.003)	*rs11707080	G	A	0.340	0.001	0.0028
												rs11707080	G	A	0.340	0.001	0.0095(0.003)	*rs13080756	T	C	0.082	0.097	-0.0066
												rs2174546	G	A	0.318	-0.012	-0.0091(0.003)	*rs9815886	A	C	0.473	0.400	-0.0021
												rs13080756	T	C	0.082	0.097	-0.0137(0.005)	*rs4676870	C	T	0.297	-0.032	0.0039
												rs6796359	G	A	0.159	-0.011	0.0107(0.004)	*rs8179972	T	C	0.041	-0.005	-0.0097
												rs6793710	G	A	0.286	-0.012	-0.0087(0.003)	rs6767307	A	G	0.432	0.004	0.0027
												rs6807627	C	T	0.382	-0.006	0.007(0.003)	*rs2174546	G	A	0.318	-0.012	-0.0024
												rs6549436	A	G	0.469	0.020	-0.0068(0.003)	*rs6793710	G	A	0.286	-0.012	-0.0026
												rs6798001	A	C	0.221	0.335	-0.0102(0.005)	rs10511022	T	C	0.167	0.181	-0.0010
																		*rs13086339	A	C	0.343	-0.358	0.0014
																		rs6776824	G	A	0.048	0.061	-0.0030
																		rs4464415	G	A	0.431	0.027	-0.0014
																		*rs3755715	C	T	0.328	0.015	-0.0014
																		rs6796359	G	A	0.159	-0.011	0.0019
																		*rs6807627	C	T	0.382	-0.006	0.0009
																		rs9310225	C	T	0.211	0.004	-0.0008
																		rs7628338	A	G	0.333	0.719	-0.0004
																		*rs2055644	A	C	0.295	0.013	-0.0006
																		rs3934820	T	G	0.316	0.010	0.0006
rs9825951	COL8A1	3	(100252611,101252611)	A	T	0.400	0.161	1.64e-02	3.68e-02	3.48e-02	1.0e-02	rs2089983	T	C	0.381	1.000	0.0158(0.003)	*rs9861463	G	A	0.347	1.000	0.0109
												rs9861463	G	A	0.347	0.279	0.0131(0.003)	*rs534705	A	G	0.286	0.178	0.0096
												rs1111615	A	G	0.167	0.115	0.0174(0.004)	*rs1111615	A	G	0.167	0.071	0.0049
												rs16840545	C	T	0.105	-0.101	0.0222(0.007)	*rs3921767	A	G	0.081	0.179	0.0035
												rs9859600	A	G	0.124	-0.113	-0.0121(0.004)	*rs17778253	T	C	0.089	-0.073	-0.0109
																		*rs12635777	T	C	0.012	0.007	-0.0225
																		*rs1038273	G	A	0.356	-0.025	0.0048
																		*rs4928138	G	T	0.199	0.136	0.0056
																		*rs4539971	C	A	0.124	-0.216	0.0063
																		*rs16840545	C	T	0.105	0.025	0.0038
																		*rs9859600	A	G	0.124	-0.083	-0.0021
																		*rs2177275	A	G	0.255	-0.013	-0.0044
																		rs1851066	C	T	0.041	-0.058	-0.0016
																		*rs13064696	T	G	0.052	0.263	0.0091
																		*rs9871288	C	T	0.324	0.044	-0.0035
																		*rs518138	G	A	0.291	0.048	-0.0041
																		rs11708005	C	T	0.237	0.381	0.0028
																		*rs7646873	G	T	0.150	0.113	0.0037
																		rs4536866	A	G	0.039	0.276	-0.0027
																		rs9917835	C	T	0.058	0.278	-0.0010
																		*rs1404100	G	A	0.206	0.025	0.0003
																		rs9872469	C	T	0.014	-0.051	-0.0022
																		rs1355762	A	G	0.088	0.107	0.0002
																		*rs2670338	A	G	0.368	0.674	0.0001
rs1797625	C3orf17	3	(113809105,114809105)	T	A	0.617	0.224	1.48e-02	2.53e-02	2.59e-02	5.0e-03	rs1797626	C	T	0.337	1.000	0.0182(0.003)	*rs1797620	T	G	0.261	1.000	0.0080
												rs3846046	G	A	0.186	-0.077	-0.0159(0.004)	*rs1797626	C	T	0.337	0.834	0.0064
												rs7648759	T	C	0.272	-0.008	0.0107(0.004)	*rs3846046	G	A	0.186	-0.046	-0.0081
																		*rs7648759	T	C	0.272	0.029	0.0067
																		*rs871595	T	C	0.490	0.589	0.0018
																		*rs12695286	T	C	0.491	-0.417	-0.0028
																		*rs717706	A	C	0.469	0.004	0.0030
																		*rs2271493	G	A	0.202	-0.037	-0.0037
																		*rs12634229	T	C	0.069	0.062	-0.0045
																		*rs11706932	G	T	0.171	-0.163	0.0040
																		rs11918522	G	A	0.165	0.068	0.0042
																		*rs13092825	T	C	0.181	0.066	0.0018
																		*rs3912609	T	C	0.155	-0.152	0.0030
																		*rs3814401	G	A	0.056	0.216	0.0003
																		*rs904626	T	C	0.127	-0.032	-0.0010
																		*rs2669910	A	G	0.466	-0.018	-0.0014
																		rs6807798	G	T	0.286	-0.011	0.0005
																		rs9821598	T	G	0.011	-0.024	0.0039
																		*rs3912626	G	A	0.100	0.045	0.0007
																		rs1352425	C	T	0.130	0.077	0.0005
																		*rs16861103	C	A	0.211	-0.086	-0.0031
																		rs6438101	A	G	0.437	0.042	-0.0005
																		*rs16860670	C	T	0.086	0.160	-0.0009
																		*rs2270782	A	G	0.237	-0.102	0.0024
																		rs4682123	A	G	0.111	0.091	0.0002
																		*rs2700204	C	T	0.442	-0.521	-0.0001
rs1546391	ZBTB20	3	(115680147,116680147)	C	G	0.058	0.135	9.29e-03	3.9e-02	4.33e-02	5.0e-03	rs1506024	C	T	0.234	1.000	0.0434(0.008)	*rs2718423	C	T	0.149	1.000	-0.0110
												rs16823186	T	C	0.094	0.274	0.0243(0.005)	*rs16823186	T	C	0.094	0.020	0.0066
												rs9873528	G	A	0.078	0.476	-0.0249(0.006)	*rs9845450	G	A	0.056	0.039	0.0050
												rs2718423	C	T	0.149	0.098	-0.016(0.005)	*rs6796834	T	C	0.091	0.046	0.0051
												rs16822875	A	G	0.033	0.015	-0.0273(0.009)	rs2951800	T	C	0.066	0.062	0.0098
												rs9825670	G	A	0.201	0.910	-0.0236(0.008)	*rs7620649	G	A	0.237	0.675	-0.0092
												rs9873460	C	T	0.325	0.171	-0.0118(0.004)	*rs16822875	A	G	0.033	0.113	-0.0177
																		*rs9873460	C	T	0.325	0.597	-0.0014
																		*rs17681451	G	A	0.077	-0.001	0.0103
																		*rs1506024	C	T	0.234	0.098	0.0078
																		*rs13072722	C	T	0.136	0.025	-0.0039
																		*rs9873528	G	A	0.078	0.054	-0.0080
																		*rs2947483	G	A	0.130	-0.054	0.0012
																		*rs7648400	T	C	0.053	0.001	0.0006
																		rs11720709	G	A	0.060	0.090	0.0002
rs6439168	H1FX	3	(130033633,131033633)	G	A	0.183	0.164	7.05e-02	9.04e-02	9.37e-02	2.5e-02	rs6439168	G	A	0.212	1.000	-0.0529(0.006)	*rs6439168	G	A	0.212	1.000	-0.0203
												rs16863175	A	G	0.095	-0.116	0.0232(0.005)	*rs6765930	G	A	0.205	0.906	-0.0111
												rs7636293	T	C	0.310	0.778	0.02(0.005)	*rs4927910	T	C	0.094	-0.155	0.0167
												rs1052883	C	T	0.097	-0.049	0.0133(0.005)	*rs7612685	T	C	0.098	-0.161	0.0015
																		*rs16863175	A	G	0.095	-0.116	0.0096
																		*rs9837325	C	A	0.186	-0.154	0.0048
																		*rs1052883	C	T	0.097	-0.049	0.0125
																		*rs2285371	G	A	0.028	-0.061	-0.0142
																		*rs6790721	A	G	0.039	-0.091	-0.0123
																		*rs2255703	T	C	0.352	-0.177	0.0027
																		rs9830429	A	G	0.413	0.003	-0.0036
																		*rs7434264	G	A	0.384	-0.318	-0.0040
																		rs7615711	A	G	0.167	-0.112	-0.0033
																		rs4075143	C	T	0.096	0.053	-0.0017
																		rs9843124	G	A	0.087	0.045	0.0055
																		rs784688	T	C	0.077	-0.081	-0.0038
																		rs11916893	A	G	0.140	0.097	0.0032
																		rs12485319	A	G	0.140	-0.096	0.0009
																		rs7612530	G	A	0.122	-0.088	-0.0021
																		rs16859134	T	C	0.045	-0.065	0.0023
																		*rs1680778	A	C	0.287	0.030	-0.0003
																		rs13088146	C	T	0.141	-0.057	-0.0003
rs4974480	ANAPC13	3	(135161252,136161252)	A	T	0.633	0.267	2.23e-02	6.99e-02	8.01e-02	2.5e-02	rs9841212	T	C	0.298	1.000	-0.0324(0.004)	*rs9841212	T	C	0.298	1.000	-0.0257
												rs10935097	A	C	0.438	-0.085	-0.0251(0.004)	*rs10935097	A	C	0.438	-0.085	-0.0071
												rs6783575	A	C	0.318	-0.041	0.0164(0.004)	*rs3773820	A	C	0.328	-0.030	0.0031
												rs3846052	T	C	0.275	0.006	-0.0137(0.004)	*rs6762690	A	G	0.124	-0.028	-0.0052
												rs13060869	C	A	0.265	0.550	0.0144(0.004)	*rs3846052	T	C	0.275	0.006	-0.0053
												rs4974486	T	C	0.275	-0.060	-0.0138(0.004)	*rs4974486	T	C	0.275	-0.060	-0.0047
												rs7644265	C	T	0.077	-0.107	0.0149(0.006)	*rs3846051	A	G	0.295	0.053	0.0005
												rs4241367	T	C	0.463	-0.078	0.008(0.003)	*rs13060869	C	A	0.265	0.550	0.0069
																		*rs9682157	C	T	0.415	0.180	0.0021
																		rs1562489	C	T	0.328	0.205	0.0029
																		*rs4339087	C	T	0.108	0.004	0.0017
																		*rs6770237	G	A	0.114	-0.033	0.0021
																		*rs13073658	G	A	0.108	-0.029	-0.0052
																		*rs9874260	T	C	0.276	0.063	-0.0033
																		rs4854787	C	T	0.083	-0.037	-0.0023
																		*rs9825801	T	G	0.228	0.118	0.0020
																		*rs7644265	C	T	0.077	-0.107	0.0023
																		*rs7629416	C	T	0.353	-0.019	-0.0009
																		rs9827878	T	C	0.194	-0.317	0.0019
																		*rs984709	C	T	0.090	-0.045	-0.0009
																		rs36198	T	C	0.489	-0.044	-0.0008
																		*rs11920780	T	C	0.181	-0.028	-0.0018
																		*rs4854785	C	T	0.227	-0.053	-0.0011
																		*rs4955476	C	T	0.087	0.048	-0.0030
																		*rs9816473	T	C	0.307	-0.093	-0.0008
																		*rs13097181	T	C	0.092	0.052	0.0033
																		*rs4854786	A	C	0.067	0.019	-0.0019
																		*rs4241363	G	A	0.370	0.015	-0.0007
																		rs7431119	C	A	0.388	-0.058	0.0008
																		rs11718883	A	C	0.356	0.082	-0.0006
																		rs7650509	G	A	0.437	0.724	-0.0010
																		*rs6439506	T	G	0.071	-0.149	-0.0010
																		rs6783575	A	C	0.318	-0.041	0.0005
rs9880211	STAG1	3	(137090239,138090239)	A	G	0.858	0.056	2.7e-02	2.91e-02	3.1e-02	5.0e-02	rs13326151	G	A	0.239	1.000	-0.0317(0.004)	*rs13326151	G	A	0.239	1.000	-0.0189
												rs10513002	T	G	0.090	-0.196	0.0176(0.005)	*rs10048942	A	G	0.232	0.781	-0.0044
												rs13066914	A	G	0.117	0.432	-0.0132(0.006)	*rs7634492	G	A	0.061	-0.162	0.0081
												rs13072698	C	T	0.107	0.621	0.0155(0.007)	*rs6439663	C	T	0.296	-0.370	0.0004
																		*rs6439623	C	A	0.339	-0.270	0.0034
																		*rs10513002	T	G	0.090	-0.196	0.0035
																		*rs11718972	C	T	0.090	-0.160	0.0024
																		*rs10935179	G	T	0.025	-0.087	0.0031
																		rs6772454	C	T	0.463	0.064	-0.0013
rs724016	ZBTB38	3	(142088260,143088260)	G	A	0.517	0.525	3.67e-01	3.67e-01	3.74e-01	1.0e-03	rs724016	A	G	0.480	1.000	0.078(0.003)	*rs724016	A	G	0.480	1.000	0.0681
																		rs4683401	T	C	0.128	-0.043	-0.0062
																		rs295308	A	C	0.014	0.022	0.0215
																		rs1983234	A	G	0.071	-0.021	-0.0036
																		rs9832234	T	C	0.162	-0.057	-0.0047
																		rs875870	A	G	0.077	-0.019	-0.0068
																		rs6795398	G	A	0.030	0.159	-0.0098
																		rs7628654	C	T	0.123	0.035	0.0039
																		rs11921252	T	G	0.194	-0.078	0.0025
																		rs7626871	A	G	0.113	-0.254	0.0063
																		rs11919595	T	C	0.067	0.270	0.0031
																		rs12107859	C	T	0.115	0.010	-0.0026
																		rs9847061	G	A	0.162	-0.036	0.0022
																		rs9838625	C	T	0.432	0.675	0.0017
																		rs11923192	C	T	0.116	-0.028	0.0025
																		rs6440043	T	C	0.470	0.088	0.0009
																		rs295303	A	G	0.197	-0.030	0.0014
																		rs12630390	G	A	0.033	0.093	0.0029
																		rs17195435	A	G	0.055	-0.067	0.0014
																		rs6772861	G	A	0.133	0.032	-0.0013
																		rs295313	C	T	0.388	-0.001	0.0011
																		rs13072855	A	G	0.069	0.179	-0.0008
																		rs10513136	G	A	0.049	-0.217	-0.0012
rs936339	PCOLCE2	3	(143518195,144518195)	C	T	0.175	0.168	6.22e-03	1.65e-02	1.71e-02	5.0e-02	rs3821647	G	A	0.181	1.000	0.0229(0.004)	*rs3821647	G	A	0.181	1.000	0.0090
												rs1470121	G	A	0.372	0.128	0.0137(0.004)	*rs6800573	C	T	0.155	0.832	0.0062
												rs17633378	C	T	0.395	-0.004	0.0108(0.003)	*rs7639314	G	A	0.231	0.010	-0.0023
												rs9681405	T	C	0.496	-0.225	0.0105(0.003)	*rs2707982	A	G	0.372	-0.170	-0.0058
												rs9839394	C	A	0.482	0.000	0.0093(0.003)	*rs6781362	G	A	0.219	0.075	-0.0052
												rs6781362	G	A	0.219	0.075	-0.0115(0.004)	*rs17633378	C	T	0.395	-0.004	0.0059
												rs9857832	C	T	0.220	0.006	-0.0093(0.004)	*rs9839394	C	A	0.482	0.000	0.0046
												rs2352734	T	C	0.425	-0.029	0.0072(0.003)	*rs9857832	C	T	0.220	0.006	-0.0040
												rs6778966	A	G	0.194	-0.011	0.0084(0.004)	*rs13086677	C	T	0.179	-0.219	-0.0020
																		*rs2581623	T	C	0.443	-0.020	-0.0040
																		*rs9681405	T	C	0.496	-0.225	0.0031
																		*rs2352734	T	C	0.425	-0.029	0.0021
																		*rs9841007	T	C	0.246	0.799	0.0008
																		*rs11929440	A	G	0.242	-0.014	0.0006
																		*rs1046706	T	G	0.440	-0.054	-0.0005
																		*rs1372288	T	C	0.230	0.001	0.0003
																		*rs7641350	T	C	0.243	-0.026	0.0008
																		*rs4683749	T	C	0.486	-0.002	-0.0004
																		rs7618253	T	C	0.012	0.208	0.0011
																		*rs3755739	G	A	0.286	-0.007	-0.0001
rs6441170	SHOX2	3	(158789654,159789654)	T	C	0.350	0.145	3.41e-02	5.4e-02	5.25e-02	2.5e-02	rs4679819	T	G	0.383	1.000	0.0172(0.004)	*rs4679819	T	G	0.383	1.000	0.0074
												rs4411841	A	G	0.058	-0.209	-0.0223(0.007)	*rs9825122	C	T	0.257	0.637	0.0047
												rs1630524	T	C	0.478	-0.484	-0.0111(0.004)	*rs7648196	G	A	0.489	0.605	0.0010
												rs7642284	T	C	0.155	0.425	-0.0124(0.004)	*rs11713363	T	C	0.256	0.636	0.0018
																		*rs1630524	T	C	0.478	-0.484	-0.0039
																		*rs4411841	A	G	0.058	-0.209	-0.0080
																		*rs6806967	C	T	0.238	-0.359	-0.0019
																		*rs10936094	C	A	0.345	0.100	-0.0014
																		rs1696007	G	T	0.159	0.027	0.0011
																		rs792742	G	A	0.356	0.185	0.0002
																		*rs6806806	A	C	0.118	-0.006	-0.0003
[truncated: 6,519 more rows]

## Sheet: BMI
Top SNP	Nearest Gene	Chr	Interval	Reference Allele	Effect Allele	Frequency (effect allele)	Regional h2	Out of sample R2top	Out of sample R2GCTA-COJO	Out of sample R2SOJO	COJO threshold	Variants (COJO)	Reference Allele 1	Effect Allele 1	Frequency (effect allele)	r	Joint beta(se)	Variants (SOJO)	Reference Allele 1	Effect Allele 1	Frequency (effect allele)	r	LASSO beta
rs1558902	FTO	16	(51861075,52861075)	T	A	0.450	0.442	2.79e-01	2.79e-01	2.81e-01	5.0e-06	rs1421085	T	C	0.416	1.000	0.0813(0.003)	*rs1421085	T	C	0.416	1.000	0.0492
																		*rs16953002	G	A	0.188	0.031	-0.0038
																		rs12597422	A	G	0.221	0.013	-0.0040
																		rs10521294	G	A	0.096	-0.049	-0.0046
																		rs11642841	C	A	0.417	0.782	0.0014
																		rs1075440	A	G	0.341	-0.190	-0.0018
																		*rs1344503	G	A	0.107	-0.132	0.0032
																		rs7199716	C	T	0.487	-0.006	0.0018
																		*rs4783830	G	A	0.309	0.002	-0.0015
																		rs870565	G	A	0.414	-0.001	0.0005
																		rs10521296	G	A	0.117	-0.031	-0.0010
																		rs8053279	A	G	0.421	0.023	-0.0008
																		*rs7186637	C	T	0.183	-0.165	0.0015
																		rs17194040	G	A	0.281	-0.002	0.0003
																		*rs3826169	A	G	0.262	0.163	0.0004
rs6567160	MC4R	18	(55480115,56480115)	T	C	0.283	0.339	9.39e-02	1.43e-01	1.41e-01	5.0e-02	rs6567160	T	C	0.249	1.000	0.0473(0.004)	*rs6567160	T	C	0.249	1.000	0.0247
												rs11873305	A	C	0.049	-0.078	-0.0581(0.01)	*rs9953008	A	G	0.339	0.280	0.0074
												rs8097783	G	A	0.078	-0.131	-0.0384(0.008)	*rs12607795	T	C	0.228	-0.183	-0.0057
												rs12457166	G	A	0.076	-0.147	-0.0283(0.007)	*rs11873305	A	C	0.049	-0.078	-0.0115
												rs7228347	T	G	0.120	-0.131	0.0272(0.007)	*rs8097783	G	A	0.078	-0.131	-0.0104
												rs9953008	A	G	0.339	0.280	0.013(0.004)	*rs12457166	G	A	0.076	-0.147	-0.0076
												rs11152208	T	C	0.134	-0.216	0.0164(0.005)	*rs9958194	T	C	0.384	0.281	0.0011
												rs1893514	G	A	0.248	-0.173	-0.0103(0.004)	*rs1942863	T	C	0.392	0.645	0.0039
												rs12607795	T	C	0.228	-0.183	-0.0112(0.004)	*rs9954571	G	A	0.118	-0.179	-0.0036
												rs7240781	C	T	0.034	-0.030	0.0221(0.011)	*rs1893514	G	A	0.248	-0.173	-0.0028
																		*rs17781900	A	G	0.063	-0.062	0.0038
																		rs539388	C	T	0.283	0.105	-0.0005
																		rs571957	T	C	0.471	0.083	-0.0009
																		rs4940906	T	C	0.200	-0.002	0.0019
																		rs585663	T	C	0.396	0.042	-0.0004
																		rs7240781	C	T	0.034	-0.030	0.0036
																		rs7231647	A	G	0.416	-0.035	0.0014
																		*rs17066888	C	T	0.060	-0.093	0.0062
																		*rs12953429	A	G	0.478	0.083	-0.0007
																		rs8087439	C	T	0.232	-0.169	0.0013
																		rs1943222	A	G	0.339	0.254	-0.0004
																		*rs9950470	C	T	0.358	-0.049	0.0002
																		rs590915	G	T	0.347	-0.115	0.0000
rs13021737	TMEM18	2	(122348,1122348)	G	A	0.125	0.296	9.42e-02	1.27e-01	1.21e-01	5.0e-02	rs2867125	C	T	0.174	1.000	-0.0606(0.004)	*rs2867125	C	T	0.174	1.000	-0.0326
												rs10153797	C	T	0.183	-0.211	0.0233(0.005)	rs13411762	C	T	0.073	0.147	-0.0067
												rs4630798	T	C	0.300	0.015	0.0185(0.004)	*rs4630798	T	C	0.300	0.015	0.0057
												rs4241319	A	G	0.453	-0.404	-0.0151(0.004)	*rs6548221	G	A	0.186	-0.002	0.0065
												rs2685217	C	T	0.243	-0.023	0.0147(0.004)	*rs2724861	A	G	0.458	0.097	0.0036
												rs2724861	A	G	0.458	0.097	0.0115(0.003)	*rs12714411	T	G	0.171	-0.191	0.0063
												rs6548221	G	A	0.186	-0.002	0.0129(0.004)	rs17042314	T	C	0.104	-0.064	0.0025
												rs13411762	C	T	0.073	0.147	-0.0181(0.006)	rs6548226	A	G	0.489	0.008	-0.0024
												rs6548226	A	G	0.489	0.008	-0.012(0.004)	rs6548281	C	T	0.130	-0.010	-0.0028
												rs12714409	C	T	0.122	-0.134	0.0142(0.005)	rs12714409	C	T	0.122	-0.134	0.0033
												rs6548281	C	T	0.130	-0.010	-0.0152(0.006)	rs4640417	A	G	0.373	-0.345	0.0004
												rs3791221	A	G	0.390	-0.004	-0.007(0.003)	rs17420384	A	G	0.160	0.256	0.0015
																		rs4854272	A	G	0.197	-0.109	0.0023
																		rs4971337	G	A	0.082	-0.003	-0.0017
																		*rs10153797	C	T	0.183	-0.211	0.0038
																		*rs9309730	T	C	0.088	0.033	-0.0015
																		rs2867138	T	C	0.251	-0.031	-0.0001
																		*rs3791221	A	G	0.390	-0.004	-0.0008
																		*rs2867117	T	G	0.307	0.003	0.0004
																		*rs2685217	C	T	0.243	-0.023	0.0014
																		*rs13416901	T	C	0.378	0.072	-0.0004
																		*rs4375898	G	A	0.166	-0.012	-0.0001
																		rs7595480	G	A	0.449	0.135	0.0000
rs10938397	GNPDA2	4	(44377284,45377284)	G	A	0.567	0.133	4.45e-02	5.05e-02	5.05e-02	5.0e-02	rs10938397	A	G	0.414	1.000	0.0403(0.003)	*rs10938397	A	G	0.414	1.000	0.0256
												rs17601614	G	A	0.068	0.011	-0.018(0.008)	*rs17601614	G	A	0.068	0.011	-0.0083
																		rs1496991	G	A	0.113	0.076	-0.0024
																		*rs12503671	C	T	0.049	-0.075	-0.0088
																		*rs979580	G	T	0.064	-0.174	-0.0029
																		rs4267772	T	C	0.237	-0.163	0.0015
																		*rs6851779	G	A	0.077	0.217	-0.0052
																		*rs13142647	A	G	0.179	-0.303	-0.0025
																		*rs13140100	A	G	0.283	0.319	0.0012
																		rs7661117	A	G	0.144	0.078	-0.0016
																		*rs840193	C	T	0.047	-0.099	0.0065
																		*rs17573940	A	G	0.285	0.148	0.0008
																		rs348548	T	C	0.306	-0.164	0.0005
																		*rs7692626	A	C	0.279	-0.049	0.0008
																		rs7442192	A	G	0.258	0.049	0.0006
																		rs9992791	G	A	0.261	0.092	0.0009
																		rs10027118	G	A	0.110	-0.285	0.0009
																		rs6845593	G	A	0.406	-0.174	0.0005
																		rs17654704	G	A	0.085	-0.147	0.0009
																		*rs1491313	G	T	0.161	-0.113	-0.0006
																		*rs6826745	T	C	0.155	-0.091	0.0002
																		rs7666773	A	G	0.313	0.045	-0.0004
																		rs7682029	T	C	0.470	0.220	0.0001
rs543874	SEC16B	1	(175656103,176656103)	A	G	0.267	0.210	7.86e-02	7.86e-02	7.86e-02	5.0e-03	rs543874	A	G	0.216	1.000	0.0482(0.004)	*rs543874	A	G	0.216	1.000	0.0124
rs2207139	TFAP2B	6	(50453449,51453449)	A	G	0.100	0.208	4.94e-02	8.21e-02	7.67e-02	5.0e-05	rs943005	C	T	0.164	1.000	0.0389(0.004)	*rs943005	C	T	0.164	1.000	0.0144
												rs2817419	A	G	0.239	-0.235	-0.0202(0.004)	*rs9473932	G	A	0.286	0.696	0.0047
												rs2465031	C	T	0.396	-0.078	-0.014(0.003)	*rs2817419	A	G	0.239	-0.235	-0.0071
																		*rs987237	A	G	0.176	0.934	0.0051
																		*rs2465031	C	T	0.396	-0.078	-0.0041
																		rs2504703	G	A	0.487	-0.052	0.0006
																		*rs13205857	C	A	0.276	-0.121	0.0019
																		rs2272903	G	A	0.097	-0.128	-0.0009
																		rs283547	T	C	0.144	-0.123	-0.0009
																		rs9381940	C	T	0.390	-0.293	-0.0003
rs11030104	BDNF	11	(27141093,28141093)	G	A	0.800	0.162	5.17e-02	6.33e-02	6.63e-02	2.5e-02	rs11030104	A	G	0.198	1.000	-0.0414(0.004)	*rs11030104	A	G	0.198	1.000	-0.0104
																		*rs6265	C	T	0.187	0.942	-0.0102
																		*rs1519480	T	C	0.349	-0.357	0.0088
																		*rs12786130	T	C	0.271	-0.283	0.0013
																		*rs12273363	T	C	0.229	-0.262	0.0013
																		rs10835227	T	C	0.127	-0.115	-0.0029
																		*rs4923506	G	A	0.171	-0.114	-0.0012
																		*rs7935021	T	C	0.332	-0.229	0.0017
																		*rs12294703	A	C	0.048	-0.011	0.0035
																		rs4514364	T	C	0.359	-0.157	0.0016
																		rs4597027	G	A	0.136	-0.072	0.0028
																		rs11029992	T	C	0.295	-0.048	-0.0003
																		rs962369	T	C	0.329	-0.343	0.0006
																		rs11029892	C	T	0.302	-0.143	-0.0008
																		*rs10501093	G	A	0.102	-0.069	-0.0006
																		rs1157659	G	A	0.447	-0.137	0.0007
																		rs11029995	C	A	0.389	-0.128	-0.0015
																		rs10835169	T	C	0.339	-0.069	-0.0002
																		rs12797855	C	T	0.065	-0.061	-0.0012
rs3101336	NEGR1	1	(72023773,73023773)	C	T	0.351	0.119	3.81e-02	4e-02	4.37e-02	2.5e-02	rs3101336	C	T	0.414	1.000	-0.0297(0.004)	*rs3101336	C	T	0.414	1.000	-0.0141
												rs11584542	T	G	0.336	0.378	0.0237(0.004)	*rs1993709	G	A	0.188	0.539	-0.0008
												rs11803665	A	G	0.086	0.231	0.0384(0.01)	*rs2590942	T	G	0.194	0.490	-0.0030
												rs975480	G	A	0.405	-0.563	0.0136(0.004)	*rs975480	G	A	0.405	-0.563	0.0063
												rs2256913	G	A	0.129	0.242	-0.0224(0.008)	rs2821236	T	C	0.208	0.336	-0.0010
												rs1620977	G	A	0.256	-0.492	0.0112(0.004)	*rs6424449	G	A	0.454	0.089	-0.0027
												rs6424449	G	A	0.454	0.089	-0.0084(0.003)	*rs7513441	G	A	0.243	0.138	-0.0031
																		rs12024388	T	C	0.068	0.079	0.0034
																		rs1620977	G	A	0.256	-0.492	0.0025
																		rs1599334	G	T	0.426	0.703	-0.0025
																		rs11584542	T	G	0.336	0.378	0.0056
																		*rs17091962	T	C	0.063	0.002	-0.0015
																		rs12023418	A	G	0.197	-0.089	-0.0003
																		rs11803665	A	G	0.086	0.231	0.0041
																		rs12024008	C	A	0.068	0.131	-0.0004
																		rs601452	C	A	0.430	0.040	0.0007
																		rs531071	A	G	0.421	-0.041	0.0004
																		rs11209866	C	T	0.016	-0.017	0.0017
																		rs1580232	T	C	0.093	-0.030	-0.0004
																		rs1486087	C	T	0.465	-0.099	-0.0002
																		rs1765607	T	C	0.425	0.049	0.0003
																		rs2821287	C	T	0.024	0.005	0.0000
																		rs1937188	T	C	0.115	-0.065	-0.0002
rs7138803	BCDIN3D	12	(48033735,49033735)	A	G	0.558	0.139	5.14e-02	6.41e-02	6.75e-02	5.0e-02	rs7138803	G	A	0.418	1.000	0.0275(0.004)	*rs7138803	G	A	0.418	1.000	0.0165
												rs11169063	T	C	0.235	0.297	-0.0206(0.005)	*rs4898536	T	C	0.324	-0.582	-0.0048
												rs4898536	T	C	0.324	-0.582	-0.0139(0.004)	*rs11169063	T	C	0.235	0.297	-0.0037
												rs184172	A	G	0.105	0.178	-0.0144(0.006)	rs1031477	T	C	0.441	-0.617	-0.0030
												rs836964	A	G	0.100	-0.279	-0.011(0.005)	*rs836964	A	G	0.100	-0.279	-0.0043
																		rs7965658	G	A	0.229	0.276	-0.0028
																		*rs184172	A	G	0.105	0.178	-0.0032
																		*rs7312252	C	T	0.323	-0.051	0.0037
																		*rs706789	G	A	0.012	0.008	0.0045
																		*rs10875995	T	C	0.380	0.064	-0.0032
																		rs7133398	A	C	0.238	0.268	-0.0014
																		rs11169128	A	G	0.030	0.078	-0.0018
																		rs3741555	C	T	0.039	-0.139	0.0028
																		*rs584878	C	A	0.103	-0.114	0.0008
																		*rs1996315	A	G	0.407	-0.052	0.0004
																		*rs7139363	G	A	0.219	-0.013	0.0002
																		rs7131715	T	C	0.070	-0.050	0.0004
																		rs2720305	G	A	0.292	-0.098	-0.0007
																		*rs11169067	A	C	0.198	-0.081	-0.0008
																		rs584105	G	A	0.367	0.091	-0.0002
																		rs17198118	T	G	0.014	0.116	-0.0004
																		rs3741559	G	A	0.179	-0.040	0.0001
																		*rs1027711	A	G	0.147	-0.219	-0.0001
																		*rs17260403	T	C	0.099	-0.285	0.0002
																		*rs905619	G	A	0.057	-0.005	-0.0001
rs10182181	ADCY3	2	(24503800,25503800)	G	A	0.500	0.173	5.94e-02	6.78e-02	7.89e-02	5.0e-02	rs11676272	A	G	0.465	1.000	0.0253(0.005)	*rs11676272	A	G	0.465	1.000	0.0129
												rs7586294	C	T	0.461	0.040	-0.0087(0.003)	*rs6545790	A	G	0.413	0.863	0.0068
												rs17744519	A	G	0.292	0.485	-0.014(0.005)	*rs10460566	A	G	0.195	0.168	0.0027
												rs2278483	C	T	0.252	-0.400	-0.0092(0.004)	rs4640343	A	C	0.063	0.199	0.0070
												rs6726261	T	C	0.362	0.775	0.0121(0.005)	rs7586294	C	T	0.461	0.040	-0.0020
																		*rs12999687	T	G	0.488	0.087	0.0041
																		*rs11677670	C	T	0.190	0.137	-0.0035
																		*rs17046887	G	A	0.014	-0.032	-0.0060
																		*rs10189702	C	A	0.049	0.053	0.0038
																		*rs2278485	G	A	0.491	0.031	0.0017
																		*rs17744519	A	G	0.292	0.485	-0.0012
																		*rs2702050	T	C	0.415	0.132	-0.0006
																		*rs12992354	A	G	0.273	-0.269	0.0012
																		*rs13401241	A	C	0.447	-0.084	0.0010
																		*rs874401	G	A	0.199	-0.345	-0.0010
																		*rs934615	T	C	0.058	-0.051	0.0004
																		rs17046446	C	A	0.026	0.102	-0.0005
rs3888190	ATP2A1	16	(28296987,29296987)	C	A	0.358	0.068	2.72e-02	2.72e-02	2.77e-02	5.0e-02	rs3888190	C	A	0.414	1.000	0.0309(0.003)	*rs3888190	C	A	0.414	1.000	0.0157
																		*rs11150675	G	A	0.367	-0.621	-0.0012
rs1516725	ETV5	3	(186806698,187806698)	C	T	0.092	0.165	2.37e-02	2.73e-02	2.56e-02	1.0e-03	rs10513801	T	G	0.110	1.000	-0.0351(0.005)	*rs10513801	T	G	0.110	1.000	-0.0203
												rs16860471	G	T	0.133	0.569	-0.0201(0.005)	rs16860471	G	T	0.133	0.569	-0.0019
																		*rs7635103	A	C	0.221	0.644	-0.0011
																		*rs4461451	G	A	0.131	-0.150	0.0004
rs12446632	GPRC5B	16	(19342890,20342890)	G	A	0.133	0.175	1.54e-02	5.13e-02	5.19e-02	5.0e-02	rs12444979	C	T	0.119	1.000	-0.0358(0.005)	*rs12444979	C	T	0.119	1.000	-0.0219
												rs4238585	T	C	0.135	-0.040	-0.0285(0.005)	*rs4238585	T	C	0.135	-0.040	-0.0124
												rs4496151	G	A	0.352	0.003	0.0162(0.004)	*rs4496151	G	A	0.352	0.003	0.0047
												rs2883661	G	A	0.237	-0.204	0.0152(0.004)	*rs9929710	C	A	0.441	-0.006	0.0015
												rs2764790	G	T	0.269	-0.085	0.0113(0.004)	*rs2883661	G	A	0.237	-0.204	0.0044
												rs13331339	C	T	0.028	-0.022	-0.0308(0.015)	*rs4606726	G	A	0.461	-0.003	0.0016
																		*rs2764790	G	T	0.269	-0.085	0.0039
																		*rs2521478	T	C	0.304	-0.186	0.0024
																		rs11074445	A	C	0.200	-0.024	-0.0019
																		rs10775267	C	T	0.469	0.035	0.0007
																		*rs12935562	T	G	0.017	-0.035	0.0065
																		*rs121235	A	G	0.336	0.252	-0.0013
																		rs13331339	C	T	0.028	-0.022	-0.0032
																		*rs4780877	T	C	0.034	0.026	0.0025
																		*rs9935818	T	C	0.461	-0.021	-0.0019
																		*rs1925516	G	A	0.238	0.165	-0.0005
																		*rs8063248	A	C	0.096	-0.037	-0.0013
																		rs7192082	T	C	0.049	0.208	-0.0006
																		rs227761	T	C	0.436	0.373	-0.0001
																		*rs4500734	A	C	0.019	0.009	0.0009
rs2287019	QPCTL	19	(50394012,51394012)	T	C	0.850	0.149	3.73e-02	3.38e-02	3.73e-02	5.0e-04	rs11672660	C	T	0.235	1.000	-0.0345(0.004)	*rs11672660	C	T	0.235	1.000	-0.0104
																		rs2287019	C	T	0.215	0.932	-0.0004
rs16951275	MAP2K5	15	(65364222,66364222)	T	C	0.225	0.134	3.82e-02	4.12e-02	4.72e-02	5.0e-03	rs2241423	G	A	0.206	1.000	-0.033(0.004)	*rs2241423	G	A	0.206	1.000	-0.0180
												rs16951319	C	T	0.135	-0.198	-0.0157(0.005)	*rs2127162	C	A	0.446	0.578	-0.0051
																		*rs16951319	C	T	0.135	-0.198	-0.0074
																		*rs956129	G	A	0.462	-0.346	-0.0039
																		*rs1489598	A	G	0.220	0.011	-0.0027
																		*rs950784	G	A	0.055	-0.131	0.0038
																		*rs8028241	C	T	0.451	0.006	0.0015
																		rs6494709	C	T	0.322	-0.062	-0.0024
																		rs12592776	G	T	0.235	-0.206	0.0033
																		*rs8036635	T	G	0.168	-0.098	0.0016
																		*rs11636747	T	C	0.036	0.172	0.0028
																		rs2448134	A	G	0.444	0.193	-0.0012
																		*rs16951479	G	T	0.077	-0.092	-0.0052
																		*rs1489595	T	C	0.104	-0.139	-0.0015
																		*rs16951361	A	C	0.023	-0.079	-0.0056
																		*rs16951344	T	G	0.083	-0.160	0.0028
																		*rs11638507	C	T	0.462	-0.449	0.0008
																		rs2280218	A	C	0.084	-0.067	-0.0006
																		*rs12902929	A	C	0.306	-0.203	-0.0003
rs3817334	MTCH2	11	(47107569,48107569)	T	C	0.550	0.121	5.13e-02	5.26e-02	5.61e-02	5.0e-04	rs7124681	C	A	0.414	1.000	0.0211(0.003)	*rs7124681	C	A	0.414	1.000	0.0099
												rs2293576	G	A	0.313	-0.403	-0.013(0.004)	*rs12361415	T	G	0.259	-0.492	-0.0027
																		*rs2293576	G	A	0.313	-0.403	-0.0039
																		*rs7114704	C	T	0.065	0.302	0.0013
																		rs4752979	A	G	0.217	-0.345	-0.0003
rs2112347	POC5	5	(74550998,75550998)	T	G	0.375	0.137	3.59e-02	4.55e-02	3.95e-02	1.0e-02	rs253414	T	C	0.339	1.000	-0.0157(0.005)	*rs10057967	T	C	0.370	1.000	-0.0098
												rs2307111	T	C	0.403	0.824	-0.0129(0.005)	*rs253414	T	C	0.339	0.863	-0.0042
																		*rs4704275	A	C	0.167	-0.038	0.0017
																		rs5744578	A	G	0.066	0.289	-0.0011
																		rs12916	T	C	0.414	0.571	-0.0002
																		rs6868456	G	A	0.074	0.157	-0.0002
																		rs10942747	T	C	0.447	0.155	0.0001
																		rs1880648	A	G	0.013	0.050	-0.0001
rs12566985	FPGT-TNNI3K	1	(74274781,75274781)	A	G	0.425	0.141	5.54e-03	8.52e-03	1.91e-02	2.5e-02	rs6604872	C	T	0.454	1.000	0.0281(0.004)	*rs6604871	T	C	0.405	1.000	0.0050
												rs9730586	T	C	0.438	-0.527	0.0085(0.004)	*rs4650281	T	C	0.393	0.050	0.0033
																		*rs12089365	A	G	0.251	0.056	0.0020
																		*rs17095322	C	T	0.069	-0.095	-0.0031
																		rs699801	C	T	0.465	-0.076	-0.0013
																		*rs730645	T	C	0.156	0.132	0.0024
																		*rs17095146	G	A	0.063	0.051	0.0013
																		rs1834191	T	A	0.101	-0.068	0.0017
																		*rs11210497	T	A	0.297	-0.029	-0.0015
																		*rs699856	C	T	0.373	0.106	0.0014
																		*rs277351	C	T	0.193	-0.049	-0.0003
																		*rs1341573	T	C	0.337	0.198	0.0007
																		*rs277348	T	C	0.093	0.039	-0.0006
																		*rs10789400	A	G	0.487	-0.008	-0.0002
rs3810291	ZC3H4	19	(51760843,52760843)	G	A	0.625	0.123	3.53e-02	3.94e-02	3.53e-02	5.0e-02	rs3810291	A	G	0.315	1.000	-0.0308(0.004)	*rs3810291	A	G	0.315	1.000	-0.0097
												rs307896	G	A	0.280	-0.371	-0.0079(0.004)
rs7141420	NRXN3	14	(78469207,79469207)	C	T	0.617	0.173	1.67e-02	3.11e-02	3.26e-02	5.0e-04	rs7141420	T	C	0.484	1.000	-0.0156(0.003)	*rs7141420	T	C	0.484	1.000	-0.0047
												rs17109256	G	A	0.214	-0.493	0.0183(0.004)	*rs17109256	G	A	0.214	-0.493	0.0108
												rs4903820	C	A	0.338	0.145	-0.014(0.004)	*rs4903820	C	A	0.338	0.145	-0.0050
																		*rs11624311	G	A	0.190	0.049	-0.0023
																		*rs11845632	G	A	0.357	-0.458	0.0023
																		*rs1895670	T	C	0.077	0.124	-0.0031
																		*rs7150552	A	G	0.108	0.101	-0.0016
																		*rs17174702	A	G	0.075	-0.034	0.0025
																		*rs8008654	A	G	0.345	-0.131	0.0014
																		*rs765428	G	A	0.168	0.069	-0.0009
																		*rs12884078	T	C	0.330	-0.391	0.0020
																		rs2193672	A	G	0.250	0.011	-0.0011
																		*rs2110433	G	A	0.411	-0.013	-0.0010
																		*rs17764512	C	T	0.276	0.052	-0.0009
																		*rs221495	A	C	0.298	-0.105	-0.0008
																		*rs10483938	C	T	0.103	-0.024	-0.0002
rs13078960	CADM2	3	(85390280,86390280)	G	T	0.817	0.122	1.77e-02	2.77e-02	3.13e-02	5.0e-02	rs7629375	C	A	0.403	1.000	-0.0224(0.005)	*rs9852127	G	A	0.174	1.000	0.0089
												rs1512935	T	C	0.472	-0.132	0.0244(0.006)	*rs7629375	C	A	0.403	-0.391	-0.0117
												rs4263293	G	A	0.439	-0.195	-0.0236(0.007)	*rs7355953	T	C	0.187	0.815	0.0009
												rs9852127	G	A	0.174	-0.391	0.0153(0.005)	*rs1549979	T	C	0.337	0.361	0.0046
												rs6549055	A	G	0.420	0.922	0.012(0.006)	*rs1512935	T	C	0.472	0.013	0.0034
												rs1449395	C	A	0.237	-0.216	0.0095(0.005)	*rs11926317	T	C	0.377	-0.198	-0.0036
												rs11926317	T	C	0.377	0.016	-0.0064(0.003)	rs9309989	T	C	0.117	-0.182	-0.0007
																		*rs11714135	A	C	0.065	0.376	-0.0074
																		*rs818217	C	T	0.075	0.069	-0.0020
																		*rs7619493	A	C	0.177	0.616	0.0023
																		*rs7637876	G	A	0.108	0.075	-0.0036
																		*rs7630752	G	T	0.410	-0.319	-0.0013
																		*rs2117152	T	G	0.344	0.357	-0.0016
																		*rs6549055	A	G	0.420	-0.411	0.0027
																		*rs6549071	G	A	0.073	-0.108	-0.0011
																		rs4263293	G	A	0.439	0.032	-0.0021
																		rs3901898	G	A	0.408	-0.372	-0.0008
rs10968576	LINGO2	9	(27904339,28904339)	A	G	0.292	0.245	2.86e-02	2.86e-02	3.06e-02	5.0e-05	rs10968576	A	G	0.312	1.000	0.0249(0.003)	*rs10968576	A	G	0.312	1.000	0.0080
																		*rs10757769	C	A	0.231	-0.022	-0.0011
																		*rs12682967	T	C	0.138	0.077	-0.0004
rs17024393	GNAT2	1	(109456211,110456211)	T	C	0.042	0.157	2.8e-02	2.8e-02	2.8e-02	5.0e-07	rs17024393	T	C	0.033	1.000	0.0658(0.009)	*rs17024393	T	C	0.033	1.000	0.0195
rs12429545	OLFM4	13	(52500207,53500207)	A	G	0.900	0.162	1.59e-02	3.63e-02	3.78e-02	5.0e-02	rs12429545	G	A	0.139	1.000	0.0302(0.005)	*rs12429545	G	A	0.139	1.000	0.0143
												rs1927850	C	A	0.429	-0.360	-0.0119(0.003)	*rs1927850	C	A	0.429	-0.360	-0.0077
												rs12584280	C	T	0.165	0.035	-0.0168(0.005)	*rs12584280	C	T	0.165	0.035	-0.0060
												rs2446169	G	A	0.132	-0.044	0.0122(0.006)	*rs2446169	G	A	0.132	-0.044	0.0045
												rs7982022	G	A	0.421	0.237	-0.0084(0.004)	*rs7982022	G	A	0.421	0.237	-0.0021
																		*rs1343604	C	A	0.177	0.021	-0.0001
																		rs1322939	T	C	0.490	0.154	-0.0027
																		*rs7323372	T	C	0.395	-0.152	0.0003
																		*rs9596773	G	A	0.043	-0.015	-0.0043
																		rs2298229	A	G	0.230	0.033	-0.0008
																		*rs9536574	G	T	0.432	-0.111	0.0006
																		rs9536542	G	A	0.104	-0.089	0.0014
																		*rs2488375	T	C	0.440	-0.330	-0.0014
																		*rs7991211	T	G	0.400	0.021	-0.0003
																		*rs2806976	G	A	0.227	0.023	0.0001
rs13107325	SLC39A8	4	(102907732,103907732)	T	C	0.883	0.183	2.23e-02	3.92e-02	3.09e-02	5.0e-03	rs13107325	C	T	0.036	1.000	0.0372(0.007)	*rs13107325	C	T	0.036	1.000	0.0317
												rs4371620	T	C	0.192	0.230	0.0212(0.005)	*rs227368	C	T	0.488	0.024	0.0040
												rs223482	A	G	0.492	-0.013	-0.0123(0.003)	*rs4371620	T	C	0.192	0.230	0.0051
												rs151390	C	T	0.259	0.320	0.0103(0.004)	*rs223489	A	G	0.358	-0.023	-0.0022
																		*rs4276281	C	A	0.342	0.195	0.0030
																		*rs223502	T	C	0.304	-0.058	-0.0026
																		*rs151390	C	T	0.259	0.320	0.0035
																		rs7664683	C	T	0.099	-0.040	-0.0038
																		*rs13116385	G	A	0.056	0.614	0.0021
																		rs6846971	C	T	0.179	0.326	0.0010
																		rs13115343	G	T	0.300	0.215	0.0009
																		rs4648090	G	A	0.139	0.011	0.0035
																		rs10014485	A	G	0.107	-0.063	-0.0017
																		rs6532982	A	G	0.034	-0.028	-0.0030
																		rs238495	A	G	0.041	-0.025	-0.0013
																		rs2631267	A	G	0.110	-0.062	0.0007
																		rs4648135	A	G	0.069	-0.032	0.0006
																		rs10003889	A	G	0.059	0.000	-0.0007
																		rs151369	C	T	0.230	-0.117	-0.0001
																		rs17823966	G	A	0.044	-0.044	0.0009
																		rs6419158	A	C	0.222	-0.078	0.0002
																		rs2085548	C	T	0.303	-0.052	0.0002
																		rs2631273	T	G	0.057	-0.015	0.0001
																		rs17031708	T	C	0.154	-0.041	0.0001
																		rs1020759	C	T	0.410	-0.070	0.0000
rs11165643	PTBP2	1	(96196685,97196685)	T	C	0.425	0.136	1.4e-02	2.64e-02	2.76e-02	5.0e-05	rs10489741	A	G	0.427	1.000	-0.0232(0.004)	*rs10489741	A	G	0.427	1.000	-0.0060
												rs2681194	C	T	0.421	0.002	-0.0161(0.004)	*rs7541994	G	A	0.239	-0.445	0.0021
																		*rs2681194	C	T	0.421	0.002	-0.0061
																		*rs1222069	A	C	0.375	0.201	-0.0009
																		*rs12140320	C	T	0.198	-0.052	0.0023
																		*rs3908925	A	G	0.473	0.002	0.0023
																		rs680954	G	A	0.103	0.364	-0.0009
																		*rs7539465	C	T	0.441	-0.044	-0.0029
																		*rs510552	A	G	0.474	-0.808	0.0014
																		rs161107	G	A	0.183	0.059	-0.0018
																		*rs10783030	G	A	0.232	-0.020	0.0018
																		rs3912027	G	T	0.243	0.631	-0.0038
																		rs991220	A	G	0.287	-0.145	0.0017
																		*rs1159909	T	C	0.133	0.443	-0.0027
																		rs2800424	C	A	0.176	0.412	-0.0006
																		rs17114640	T	G	0.049	0.033	-0.0003
rs17405819	HNF4G	8	(76469139,77469139)	T	C	0.367	0.102	7.5e-03	2.1e-02	2.21e-02	1.0e-02	rs2588790	C	T	0.259	1.000	-0.0229(0.004)	rs2588790	C	T	0.259	1.000	-0.0020
												rs10112085	C	T	0.441	-0.166	0.0146(0.004)	*rs4735692	A	G	0.399	0.721	-0.0061
												rs10156227	G	A	0.090	-0.191	0.0145(0.005)	*rs10112085	C	T	0.441	-0.166	0.0066
																		*rs1405351	C	T	0.076	-0.002	0.0051
																		*rs10156227	G	A	0.090	-0.191	0.0025
																		*rs4735655	T	C	0.337	0.668	-0.0034
																		*rs2922766	T	C	0.485	-0.562	0.0024
																		*rs7826617	A	G	0.084	-0.172	0.0053
																		*rs2056089	T	G	0.025	0.107	0.0042
																		*rs16919419	A	G	0.016	-0.035	0.0057
																		*rs2977322	A	C	0.349	-0.385	0.0014
																		*rs16939230	A	G	0.072	-0.112	0.0009
																		*rs16939267	G	A	0.026	-0.062	0.0038
																		rs17303366	A	G	0.079	-0.062	0.0006
																		*rs10093823	G	A	0.073	-0.163	0.0022
																		*rs2172	G	A	0.136	-0.232	0.0013
																		rs16939186	C	A	0.039	-0.125	-0.0037
																		rs7003370	T	G	0.037	-0.020	-0.0003
																		rs1564067	T	C	0.070	-0.159	-0.0003
																		*rs2941481	G	A	0.480	-0.286	0.0000
rs1016287	LINC01122	2	(58659129,59659129)	C	T	0.325	0.279	3.29e-02	5.46e-02	5.78e-02	2.5e-02	rs1016287	C	T	0.287	1.000	0.0219(0.003)	*rs4671328	G	T	0.454	1.000	0.0013
												rs6545689	A	G	0.203	-0.009	-0.0133(0.005)	*rs1016287	C	T	0.287	0.056	0.0098
												rs4671328	G	T	0.454	0.056	0.0114(0.004)	*rs12986742	T	C	0.486	0.842	0.0023
												rs2192463	G	T	0.176	-0.057	0.014(0.005)	rs2862874	T	G	0.374	-0.643	-0.0003
												rs1158041	G	A	0.418	-0.018	0.0107(0.004)	*rs6545689	A	G	0.203	-0.308	-0.0072
												rs10490098	G	A	0.100	0.030	-0.0128(0.005)	*rs6545694	A	G	0.375	-0.503	-0.0017
												rs13018470	C	T	0.375	-0.167	-0.009(0.004)	*rs2041813	G	A	0.273	0.548	0.0003
																		*rs12617233	C	T	0.395	-0.434	-0.0021
																		*rs1158041	G	A	0.418	0.378	0.0024
																		*rs13018470	C	T	0.375	0.037	-0.0021
																		rs7593324	G	A	0.100	0.272	0.0031
																		*rs2192463	G	T	0.176	0.083	0.0029
																		*rs2192562	T	C	0.453	-0.022	-0.0005
																		*rs10490098	G	A	0.100	-0.166	-0.0017
																		*rs17050260	A	G	0.187	0.018	0.0019
																		rs17049738	A	C	0.076	-0.251	-0.0003
																		*rs11901069	T	C	0.405	0.049	-0.0009
																		*rs6712660	T	C	0.132	-0.164	-0.0032
																		*rs6719595	C	T	0.045	-0.165	-0.0018
																		rs17644631	C	T	0.123	0.033	0.0005
																		*rs17049848	G	A	0.086	-0.154	-0.0010
																		rs1861100	T	C	0.291	0.086	0.0004
																		*rs2215964	T	C	0.246	0.260	0.0003
																		rs1035102	T	G	0.393	-0.024	0.0002
																		rs713457	C	T	0.140	0.162	0.0001
rs4256980	TRIM66	11	(8130515,9130515)	C	G	0.725	0.181	2.01e-02	2.01e-02	2.01e-02	1.0e-03	rs4929923	C	T	0.363	1.000	-0.0203(0.003)	*rs4929923	C	T	0.363	1.000	-0.0014
rs12401738	FUBP1	1	(77719349,78719349)	G	A	0.425	0.114	1.09e-02	1.09e-02	1.1e-02	5.0e-05	rs17381664	T	C	0.425	1.000	0.0206(0.003)	*rs17381664	T	C	0.425	1.000	0.0038
																		*rs12411130	C	A	0.391	0.792	0.0010
																		rs1780050	A	C	0.391	-0.636	-0.0012
																		*rs17380544	G	A	0.291	0.039	0.0019
rs205262	C6orf106	6	(34171142,35171142)	G	A	0.733	0.107	2.79e-02	3.07e-02	3.92e-02	5.0e-04	rs205262	A	G	0.270	1.000	0.0199(0.004)	*rs205262	A	G	0.270	1.000	0.0079
												rs206936	A	G	0.194	0.176	0.0152(0.004)	*rs6914721	A	G	0.189	0.301	0.0038
																		*rs206936	A	G	0.194	0.176	0.0048
																		*rs6932930	A	G	0.225	0.618	0.0015
																		*rs9394200	C	T	0.026	0.117	0.0054
																		rs2499714	C	T	0.087	0.137	0.0008
																		*rs11961715	G	A	0.025	-0.003	-0.0041
																		rs820098	C	T	0.367	-0.154	-0.0001
																		*rs12525532	C	T	0.386	0.047	0.0008
																		*rs6915007	G	T	0.021	0.240	0.0015
																		*rs9348955	C	T	0.069	0.005	0.0014
																		*rs1776897	T	G	0.076	0.036	-0.0010
																		rs1568705	G	A	0.417	-0.026	-0.0001
rs12016871	MTIF3	13	(26415782,27415782)	T	C	0.767	0.178	2.42e-03	9.21e-03	9.62e-03	5.0e-04	rs12585587	G	A	0.186	1.000	0.0243(0.005)	*rs9581861	C	T	0.208	1.000	0.0069
												rs1218822	A	G	0.327	-0.300	-0.0127(0.003)	*rs1218822	A	G	0.327	-0.214	-0.0061
																		*rs7334690	G	A	0.269	0.676	0.0017
																		*rs2094497	C	T	0.420	-0.073	-0.0024
																		*rs9512504	T	C	0.328	0.041	-0.0021
																		*rs11619319	A	G	0.213	-0.029	-0.0024
																		*rs1539663	C	T	0.242	0.007	-0.0027
																		*rs9512648	G	A	0.458	-0.055	0.0009
																		*rs9512843	G	A	0.475	-0.007	0.0013
																		*rs8002385	C	T	0.088	-0.063	0.0019
																		*rs1535565	C	A	0.189	-0.017	0.0006
																		*rs17072006	A	G	0.047	-0.065	-0.0015
																		*rs881084	C	T	0.151	-0.051	-0.0012
																		*rs9512713	G	A	0.473	-0.483	-0.0025
																		rs522071	A	G	0.399	-0.007	-0.0006
																		*rs9512755	C	T	0.138	-0.117	0.0009
																		*rs11619605	C	T	0.058	0.143	0.0008
																		rs1333349	G	A	0.045	-0.024	-0.0006
																		*rs9581911	G	A	0.147	0.013	-0.0005
																		*rs12431200	C	T	0.111	-0.023	-0.0005
																		rs4769561	T	C	0.284	-0.053	-0.0002
																		*rs944496	A	G	0.283	0.005	0.0002
																		*rs1218788	G	A	0.147	-0.132	0.0000
rs12940622	RPTOR	17	(75730166,76730166)	G	A	0.458	0.168	1.54e-02	1.55e-02	1.87e-02	1.0e-03	rs12940622	G	A	0.447	1.000	-0.0183(0.003)	*rs12940622	G	A	0.447	1.000	-0.0071
												rs8066330	C	T	0.227	-0.015	-0.0146(0.004)	*rs8066330	C	T	0.227	-0.015	-0.0042
																		*rs7210438	C	T	0.279	0.016	0.0023
																		*rs8072774	G	A	0.102	0.053	-0.0027
																		rs9909462	G	A	0.317	-0.014	-0.0011
																		*rs12948768	A	G	0.372	0.011	0.0008
																		*rs7214153	T	C	0.093	0.354	-0.0007
																		*rs4074303	G	A	0.228	-0.059	-0.0008
																		*rs6565510	G	A	0.271	-0.060	0.0005
																		rs7212142	G	A	0.377	-0.279	0.0006
																		*rs4889875	C	T	0.346	-0.656	0.0008
																		*rs9900506	A	G	0.425	-0.389	0.0001
																		rs2589138	C	T	0.221	-0.345	0.0001
																		rs9908195	G	A	0.130	-0.088	-0.0002
rs11847697	PRKD1	14	(29084863,30084863)	C	T	0.042	0.138	1.22e-03	2.56e-03	4.36e-03	5.0e-03	rs10138555	G	T	0.031	1.000	0.0441(0.009)	*rs10138555	G	T	0.031	1.000	0.0260
												rs225882	T	C	0.307	-0.120	-0.0113(0.003)	*rs225882	T	C	0.307	-0.120	-0.0040
																		*rs17096099	C	T	0.156	-0.058	-0.0049
																		*rs225884	G	A	0.294	0.273	0.0012
																		*rs6571318	T	C	0.011	-0.023	0.0103
																		*rs3783300	C	A	0.396	-0.092	0.0020
																		*rs720046	C	A	0.180	-0.026	0.0027
																		*rs4981741	G	T	0.114	0.000	-0.0034
																		*rs12884349	G	A	0.038	0.013	0.0060
																		*rs17432087	A	C	0.327	0.070	-0.0016
																		*rs1958979	T	C	0.280	-0.096	-0.0015
																		*rs17114947	G	A	0.021	-0.021	0.0052
																		*rs10483380	T	G	0.115	-0.013	0.0019
																		rs16895	G	A	0.156	-0.060	0.0008
																		rs8022650	A	C	0.276	0.025	-0.0007
																		*rs7154546	G	A	0.171	-0.043	-0.0015
																		*rs4274347	T	C	0.062	-0.018	0.0006
																		rs17429024	A	G	0.075	-0.023	0.0005
																		*rs225933	G	A	0.390	-0.112	0.0002
																		*rs17096573	C	T	0.044	0.018	-0.0018
																		*rs1958990	C	T	0.144	-0.049	0.0007
																		rs17333779	C	T	0.349	-0.056	0.0002
																		rs1950663	C	T	0.438	-0.036	0.0001
																		*rs10146422	T	C	0.132	0.008	0.0006
																		*rs8008199	A	G	0.039	-0.016	0.0001
rs2075650	TOMM40	19	(49587459,50587459)	G	A	0.858	0.160	1.62e-02	1.62e-02	1.62e-02	1.0e-03	rs2075650	A	G	0.154	1.000	-0.0258(0.004)	*rs2075650	A	G	0.154	1.000	-0.0018
rs2121279	LRP1B	2	(142259755,143259755)	C	T	0.117	0.146	3.55e-04	9.57e-04	6.52e-03	2.5e-02	rs2121279	C	T	0.145	1.000	0.0245(0.004)	*rs2121279	C	T	0.145	1.000	0.0057
												rs4662294	T	C	0.333	0.009	-0.0104(0.004)	rs17175240	G	A	0.094	0.449	0.0013
																		*rs4662294	T	C	0.333	0.009	-0.0016
																		*rs7583748	A	G	0.102	0.683	0.0052
																		*rs4662565	C	A	0.333	0.012	-0.0018
																		*rs13396415	A	C	0.184	0.743	0.0006
																		*rs1866026	G	A	0.262	0.060	0.0023
																		*rs10496917	G	T	0.101	-0.122	-0.0063
																		*rs11682012	G	A	0.165	0.275	0.0024
																		*rs4550612	G	A	0.487	-0.307	-0.0006
																		*rs16847412	T	C	0.084	0.117	-0.0024
																		*rs13408409	G	A	0.096	-0.148	-0.0019
																		*rs4662239	C	T	0.158	0.161	0.0037
																		*rs13030925	T	C	0.500	-0.087	0.0005
																		*rs1435609	C	T	0.319	-0.045	0.0008
																		*rs16847499	G	A	0.070	0.062	0.0010
																		rs2044731	T	C	0.262	0.574	0.0010
																		*rs10199004	G	A	0.031	0.001	0.0006
																		rs6752143	A	G	0.128	-0.151	-0.0006
																		rs1449480	G	A	0.192	-0.174	-0.0002
																		*rs10174738	A	G	0.112	-0.168	-0.0003
																		rs4473327	G	A	0.207	0.558	0.0001
rs29941	KCTD15	19	(38501372,39501372)	G	A	0.333	0.226	1.38e-02	2.38e-02	2.75e-02	5.0e-02	rs29944	G	A	0.329	1.000	-0.0144(0.003)	*rs29944	G	A	0.329	1.000	-0.0050
												rs754986	A	G	0.189	0.014	0.0184(0.005)	*rs287104	A	G	0.322	0.484	-0.0020
												rs4805059	A	G	0.487	0.307	-0.0171(0.005)	rs256335	C	T	0.483	-0.669	0.0009
												rs11882409	C	A	0.271	-0.035	0.0128(0.004)	rs11084753	G	A	0.319	0.816	-0.0003
												rs2303175	C	T	0.232	0.074	-0.0166(0.006)	*rs166988	T	C	0.265	0.566	-0.0016
												rs16968366	G	T	0.026	0.015	0.0268(0.013)	*rs33823	T	C	0.336	-0.021	-0.0015
																		*rs754986	A	G	0.189	0.014	0.0044
																		*rs11882409	C	A	0.271	-0.035	0.0026
																		*rs398426	G	T	0.289	-0.447	0.0009
																		*rs8109447	A	G	0.019	0.052	0.0051
																		*rs16968366	G	T	0.026	0.015	0.0049
																		*rs4805059	A	G	0.487	0.307	-0.0007
																		*rs12611086	C	T	0.417	0.006	0.0012
																		*rs153703	C	T	0.319	0.027	-0.0009
																		*rs10418860	C	T	0.051	0.068	-0.0008
																		rs4805966	G	A	0.195	0.036	-0.0007
																		*rs4558518	A	G	0.336	0.025	0.0005
																		rs1428669	G	A	0.320	0.021	0.0006
																		rs608629	T	C	0.360	0.028	-0.0004
																		*rs918449	G	A	0.064	0.134	-0.0004
																		*rs10412550	C	T	0.386	-0.026	-0.0002
																		*rs17531765	T	G	0.100	-0.029	-0.0003
rs1808579	C18orf8	18	(18858886,19858886)	C	T	0.475	0.131	1.85e-02	2.44e-02	2.56e-02	1.0e-02	rs891389	C	T	0.352	1.000	0.0158(0.005)	*rs891389	C	T	0.352	1.000	0.0062
												rs4800451	T	C	0.269	-0.199	0.0124(0.004)	*rs2510344	T	C	0.490	-0.722	-0.0040
												rs1805081	T	C	0.433	-0.639	-0.0109(0.004)	*rs4800451	T	C	0.269	-0.199	0.0029
																		*rs11663558	G	A	0.466	-0.685	-0.0011
rs657452	AGBL4	1	(48862434,49862434)	G	A	0.417	0.070	1.06e-02	1.18e-02	1.51e-02	5.0e-02	rs657452	G	A	0.384	1.000	0.0268(0.003)	*rs657452	G	A	0.384	1.000	0.0118
												rs3121537	G	A	0.129	0.425	-0.0157(0.006)	*rs1343424	T	C	0.205	0.575	0.0036
												rs11587484	G	A	0.054	-0.185	0.023(0.01)	*rs11587484	G	A	0.054	-0.185	0.0056
																		rs17105276	C	T	0.108	-0.256	-0.0016
																		*rs320010	T	C	0.108	0.012	0.0004
rs12286929	CADM1	11	(114027614,115027614)	A	G	0.433	0.218	5.01e-03	6.5e-03	8.9e-03	5.0e-04	rs12286929	G	A	0.473	1.000	-0.0232(0.003)	*rs12286929	G	A	0.473	1.000	-0.0090
												rs220843	T	C	0.170	-0.147	-0.0188(0.005)	*rs220836	T	C	0.205	-0.109	-0.0012
																		*rs220843	T	C	0.170	-0.147	-0.0046
																		*rs1048932	C	A	0.426	0.794	-0.0020
																		*rs11215458	G	A	0.038	-0.063	0.0061
																		*rs7117869	C	T	0.106	0.015	-0.0021
																		*rs10488707	C	T	0.140	-0.082	-0.0019
																		rs7949627	G	A	0.154	-0.041	-0.0007
																		rs1013416	T	G	0.211	0.134	0.0003
																		rs7131142	T	C	0.059	0.046	0.0002
rs7903146	TCF7L2	10	(114248339,115248339)	C	T	0.250	0.175	2.24e-02	2.26e-02	2.4e-02	2.5e-02	rs7903146	C	T	0.250	1.000	-0.0227(0.003)	*rs7903146	C	T	0.250	1.000	-0.0097
												rs4255473	A	C	0.272	0.111	-0.0109(0.004)	*rs12255372	G	T	0.244	0.844	-0.0026
																		*rs4255473	A	C	0.272	0.111	-0.0018
																		*rs7901275	A	C	0.414	0.440	-0.0005
																		rs1536081	G	A	0.228	-0.046	0.0006
rs10132280	STXBP6	14	(24498019,25498019)	C	A	0.333	0.139	1.86e-02	2.17e-02	1.95e-02	5.0e-02	rs10132280	C	A	0.306	1.000	-0.023(0.004)	*rs10132280	C	A	0.306	1.000	-0.0096
												rs17110049	T	C	0.169	0.249	-0.0179(0.004)	rs17110049	T	C	0.169	0.249	-0.0065
												rs17109831	G	T	0.166	-0.093	-0.0152(0.006)	rs1241303	A	G	0.444	0.200	-0.0002
												rs7141943	A	G	0.400	0.049	-0.0098(0.004)	rs7141943	A	G	0.400	0.049	-0.0028
												rs1241482	A	G	0.201	-0.034	-0.0109(0.005)	rs8015638	C	T	0.476	0.066	-0.0008
												rs1033602	T	G	0.277	0.427	0.01(0.005)	rs11627617	C	T	0.498	0.023	-0.0017
																		rs941737	A	C	0.485	0.317	-0.0012
																		rs1241482	A	G	0.201	-0.034	-0.0023
																		rs17109366	A	G	0.211	0.051	-0.0006
																		rs17109940	G	A	0.085	-0.120	0.0014
																		rs1950948	A	G	0.370	0.005	-0.0012
																		rs728886	A	G	0.105	-0.037	0.0017
																		rs17109831	G	T	0.166	-0.093	-0.0010
																		rs1241511	A	C	0.137	-0.039	-0.0007
																		rs1241499	A	G	0.415	-0.071	-0.0007
																		rs8016998	T	C	0.438	0.024	0.0004
																		rs6574668	T	C	0.325	-0.053	0.0003
																		rs11159541	G	T	0.308	-0.012	-0.0004
																		rs10148615	A	G	0.042	-0.099	0.0008
																		rs1033602	T	G	0.277	0.427	0.0005
																		rs1956798	A	G	0.384	0.026	-0.0002
																		rs7147583	A	G	0.422	-0.026	0.0001
																		rs961837	T	C	0.340	0.081	0.0002
																		rs7146636	C	T	0.251	-0.162	0.0001
																		rs1954163	A	G	0.420	-0.043	0.0000
rs17094222	HIF1AN	10	(101885430,102885430)	T	C	0.208	0.178	4.58e-03	2.63e-02	1.63e-02	5.0e-02	rs17113301	C	A	0.199	1.000	0.0274(0.006)	*rs17113301	C	A	0.199	1.000	0.0087
												rs1419178	T	C	0.255	-0.270	-0.0153(0.004)	*rs1419178	T	C	0.255	-0.270	-0.0044
												rs946327	A	G	0.372	0.019	0.0106(0.003)	*rs4919504	C	T	0.125	0.006	0.0079
												rs11815022	C	T	0.043	-0.092	-0.033(0.01)	*rs17113596	A	G	0.021	0.137	0.0156
												rs11190780	T	C	0.100	-0.055	-0.0182(0.006)	*rs11815022	C	T	0.043	-0.092	-0.0067
												rs4919504	C	T	0.125	0.006	0.0144(0.005)	*rs1800898	A	C	0.248	-0.137	-0.0032
												rs11190736	A	G	0.094	0.093	-0.0212(0.007)	*rs11190780	T	C	0.100	-0.055	-0.0054
												rs12269237	T	C	0.292	0.687	-0.0149(0.006)	*rs946327	A	G	0.372	0.019	0.0026
												rs10883544	A	C	0.205	-0.100	-0.01(0.005)	*rs10883553	C	A	0.460	-0.037	0.0023
												rs17113518	C	T	0.091	0.133	0.0116(0.006)	*rs807043	C	T	0.114	0.020	0.0016
												rs7899336	G	T	0.184	0.002	-0.0083(0.004)	rs4600144	C	T	0.057	0.025	0.0011
												rs2495744	C	T	0.229	-0.067	-0.0091(0.005)	*rs11190812	G	A	0.061	-0.054	-0.0033
																		*rs1998249	A	C	0.195	0.034	-0.0019
																		*rs10883579	T	C	0.486	-0.016	0.0013
																		*rs4244341	G	T	0.176	-0.008	0.0011
																		*rs11190736	A	G	0.094	0.093	-0.0018
																		rs2495717	G	A	0.487	0.261	0.0010
																		*rs7071427	C	T	0.173	-0.097	0.0010
																		rs642370	T	C	0.215	-0.079	-0.0004
																		*rs996359	G	T	0.280	0.016	-0.0004
																		*rs12254876	G	A	0.442	0.285	-0.0005
																		*rs2495744	C	T	0.229	-0.067	-0.0002
																		*rs10786612	A	G	0.185	0.046	0.0000
rs7599312	ERBB4	2	(212621476,213621476)	A	G	0.708	0.198	1.65e-02	1.65e-02	1.66e-02	1.0e-02	rs7599312	G	A	0.285	1.000	-0.022(0.003)	*rs7599312	G	A	0.285	1.000	-0.0097
																		*rs6712126	G	A	0.131	-0.100	-0.0007
rs2365389	FHIT	3	(60711502,61711502)	T	C	0.658	0.224	4.34e-02	4.34e-02	4.5e-02	1.0e-02	rs815710	A	G	0.432	1.000	-0.0176(0.004)	*rs815710	A	G	0.432	1.000	-0.0050
																		*rs1978865	G	T	0.198	0.537	-0.0020
rs2820292	NAV1	1	(199550910,200550910)	C	A	0.492	0.270	1.81e-02	2.18e-02	3.59e-02	5.0e-04	rs1032524	C	T	0.439	1.000	-0.0188(0.003)	*rs1032524	C	T	0.439	1.000	-0.0039
												rs10920336	A	G	0.470	-0.048	0.0146(0.004)	*rs8024	C	A	0.325	-0.606	0.0029
																		rs9077	G	A	0.335	0.079	-0.0007
																		*rs10920336	A	G	0.470	-0.048	0.0006
rs12885454	PRKD1	14	(28306589,29306589)	A	C	0.633	0.118	1.24e-02	2.01e-02	2.73e-02	5.0e-02	rs11625899	C	T	0.372	1.000	-0.0189(0.004)	*rs11625899	C	T	0.372	1.000	-0.0092
												rs1209175	A	G	0.330	0.230	0.0126(0.004)	*rs4981693	A	G	0.276	0.481	-0.0031
												rs17114593	A	G	0.273	-0.102	0.0124(0.005)	*rs17114593	A	G	0.273	-0.102	0.0047
												rs10138733	G	A	0.224	0.315	-0.011(0.005)	*rs6571318	T	C	0.011	-0.021	0.0135
																		*rs3783300	C	A	0.396	-0.006	0.0019
																		*rs1957476	G	A	0.132	0.013	0.0020
																		*rs17114947	G	A	0.021	0.023	0.0051
																		*rs1209175	A	G	0.330	0.230	0.0022
																		rs12587100	G	A	0.281	0.013	-0.0010
																		rs8006309	A	G	0.282	-0.039	0.0008
																		*rs11626603	T	C	0.185	-0.006	-0.0009
																		*rs1953722	A	G	0.261	0.011	-0.0002
																		*rs4274347	T	C	0.062	-0.023	0.0006
																		rs10498306	T	C	0.128	0.011	0.0002
																		*rs12588546	T	C	0.120	-0.077	-0.0002
																		*rs1952270	C	T	0.129	-0.022	0.0001
rs16851483	RASA2	3	(142258126,143258126)	T	G	0.908	0.123	1.15e-02	1.63e-02	1.48e-02	5.0e-02	rs16851483	G	T	0.060	1.000	0.0521(0.008)	*rs16851483	G	T	0.060	1.000	0.0255
												rs6440003	G	A	0.480	-0.131	0.0118(0.003)	*rs3821710	G	A	0.383	0.312	0.0009
												rs13080353	C	T	0.296	-0.020	0.0127(0.004)	*rs6440003	G	A	0.480	-0.131	0.0043
												rs12695746	G	T	0.160	0.007	-0.0092(0.004)	*rs2871782	T	G	0.160	0.034	0.0035
												rs2677421	G	A	0.411	-0.033	0.0081(0.004)	rs13080353	C	T	0.296	-0.020	0.0016
																		*rs2131495	C	T	0.452	-0.176	-0.0014
																		*rs2677421	G	A	0.411	-0.033	0.0018
																		rs7612543	G	T	0.471	0.194	0.0008
																		*rs12695746	G	T	0.160	0.007	-0.0015
																		*rs4683586	T	C	0.380	0.092	0.0005
																		*rs6440043	T	C	0.470	0.084	-0.0013
																		*rs13095453	G	A	0.347	-0.118	0.0006
																		*rs16851667	T	C	0.359	0.025	-0.0012
																		*rs1983234	A	G	0.071	-0.049	-0.0020
																		*rs16851736	A	G	0.148	0.138	-0.0009
																		*rs2163294	C	A	0.410	-0.034	-0.0005
																		rs4586785	G	A	0.066	-0.045	0.0008
																		*rs16851740	T	C	0.042	-0.024	0.0014
																		*rs6804474	G	A	0.114	0.048	0.0006
																		rs6772861	G	A	0.133	0.039	0.0000
rs1167827	HIP1	7	(74501105,75501105)	G	A	0.458	0.102	1.93e-02	1.93e-02	2.01e-02	1.0e-03	rs1167827	G	A	0.431	1.000	-0.0202(0.003)	*rs1167827	G	A	0.431	1.000	-0.0092
																		*rs3801472	C	T	0.097	0.014	0.0042
																		*rs807874	T	C	0.177	-0.046	0.0033
																		*rs2240133	C	T	0.362	0.124	-0.0017
																		*rs6964720	A	G	0.160	-0.336	0.0013
																		*rs6978677	C	T	0.286	0.038	0.0015
																		*rs2240139	C	A	0.496	-0.122	0.0004
																		*rs7807085	C	T	0.137	0.021	0.0007
																		*rs13340508	T	C	0.204	0.034	-0.0006
																		*rs1167832	C	T	0.185	-0.413	-0.0004
																		*rs1167829	G	A	0.283	-0.546	-0.0009
																		*rs237236	G	A	0.296	-0.050	0.0002
																		rs10954724	T	C	0.394	0.046	0.0000
rs758747	NLRC3	16	(3067359,4067359)	T	C	0.733	0.198	2.11e-02	3.12e-02	3.12e-02	1.0e-03	rs879620	T	C	0.385	1.000	-0.0244(0.004)	*rs879620	T	C	0.385	1.000	-0.0055
																		*rs758747	C	T	0.242	0.010	0.0050
rs1928295	TLR4	9	(118918304,119918304)	T	C	0.425	0.176	5.69e-03	6.78e-03	1.18e-02	2.5e-02	rs1928295	T	C	0.465	1.000	-0.0199(0.003)	*rs1928295	T	C	0.465	1.000	-0.0107
												rs2722824	A	C	0.262	0.064	0.0131(0.004)	*rs2722824	A	C	0.262	0.064	0.0031
												rs13283855	T	C	0.066	-0.061	-0.0206(0.009)	*rs10115978	C	T	0.175	0.143	0.0032
																		*rs13283855	T	C	0.066	-0.061	-0.0038
																		*rs3893339	C	A	0.480	-0.070	-0.0019
																		rs6478287	T	G	0.428	0.015	0.0004
																		*rs2900142	C	T	0.430	0.132	-0.0007
																		*rs1577808	T	G	0.086	-0.132	-0.0022
																		*rs7046116	A	C	0.195	-0.025	-0.0018
																		*rs545966	C	A	0.353	0.057	0.0014
																		*rs6478282	G	T	0.304	0.008	0.0009
																		rs1413409	C	T	0.296	0.046	-0.0006
																		rs7039756	C	A	0.195	-0.418	0.0010
																		*rs6478330	T	C	0.089	0.169	0.0022
																		*rs17431621	G	A	0.135	-0.051	0.0006
																		*rs10983624	T	C	0.050	-0.071	0.0015
																		*rs17345248	T	C	0.319	0.047	0.0002
																		rs2737191	A	G	0.276	-0.366	0.0008
																		*rs10983673	T	C	0.123	-0.092	-0.0006
																		rs4836703	A	G	0.121	0.079	0.0003
																		rs10983653	C	T	0.132	0.013	0.0004
																		rs2809369	T	C	0.046	-0.041	-0.0004
																		*rs12339717	C	T	0.103	0.244	0.0004
																		*rs4837510	G	A	0.387	-0.033	-0.0001
																		rs12348211	T	G	0.152	-0.059	-0.0001
rs9925964	KAT8	16	(30537396,31537396)	A	G	0.392	0.083	1.79e-02	2.24e-02	2.23e-02	2.5e-02	rs1549293	C	T	0.393	1.000	-0.0187(0.003)	*rs1549293	C	T	0.393	1.000	-0.0100
												rs4499252	A	G	0.165	0.054	-0.0124(0.005)	*rs4499252	A	G	0.165	0.054	-0.0036
																		*rs9935222	C	A	0.333	-0.094	0.0019
																		rs3747481	C	T	0.260	-0.366	-0.0008
																		rs7200879	A	G	0.243	-0.428	0.0001
rs11126666	KCNK3	2	(26282315,27282315)	A	G	0.692	0.103	3.28e-04	8.73e-03	7.09e-03	5.0e-02	rs11126666	G	A	0.264	1.000	0.0194(0.003)	*rs11126666	G	A	0.264	1.000	0.0107
												rs3739075	G	T	0.454	0.020	0.0105(0.004)	*rs2384463	G	A	0.452	0.220	0.0031
												rs2384463	G	A	0.452	0.220	0.0086(0.004)	*rs3739075	G	T	0.454	0.020	0.0047
												rs1275539	C	T	0.335	-0.043	0.0077(0.003)	*rs1275539	C	T	0.335	-0.043	0.0025
																		*rs714447	C	T	0.270	0.235	0.0010
																		*rs7563543	G	A	0.445	-0.124	-0.0010
																		*rs12467466	C	T	0.270	-0.025	-0.0008
																		rs13031859	G	A	0.435	0.003	-0.0002
																		*rs3792007	C	T	0.216	-0.023	0.0001
rs2650492	SBK1	16	(27740912,28740912)	G	A	0.308	0.099	2.67e-02	3.36e-02	3.59e-02	2.5e-02	rs2008514	G	A	0.416	1.000	0.03(0.003)	*rs2008514	G	A	0.416	1.000	0.0140
												rs8054996	C	T	0.164	0.017	0.0117(0.005)	*rs151181	T	C	0.432	0.877	0.0038
																		*rs8054996	C	T	0.164	0.017	0.0039
																		rs7194733	A	G	0.181	0.004	0.0022
																		rs205395	C	T	0.493	0.015	0.0008
																		rs9933639	A	G	0.226	0.019	0.0007
																		*rs1363748	A	G	0.280	-0.028	-0.0019
																		rs1549269	C	T	0.270	0.088	-0.0001
																		*rs151320	C	T	0.109	-0.260	-0.0013
																		*rs205428	T	C	0.475	-0.138	0.0012
																		*rs749116	A	G	0.429	0.085	-0.0020
																		rs205393	T	C	0.183	-0.039	-0.0007
																		*rs9937641	C	T	0.093	-0.015	0.0018
																		*rs11863346	G	T	0.226	-0.028	0.0010
																		*rs12444493	T	C	0.026	-0.060	0.0029
																		*rs4788008	A	G	0.236	-0.030	-0.0012
																		*rs10438534	C	A	0.093	0.015	0.0004
																		rs11074888	T	C	0.363	-0.002	-0.0002
																		rs772960	C	T	0.315	-0.013	-0.0001
																		rs4787451	G	A	0.025	0.145	-0.0005
																		rs4788009	A	G	0.297	0.051	0.0001
																		rs11646943	C	T	0.181	-0.029	0.0001
rs6804842	RARB	3	(24581441,25581441)	G	A	0.425	0.221	3.23e-03	5.06e-03	3.86e-03	5.0e-03	rs6804842	G	A	0.415	1.000	-0.0176(0.003)	*rs6804842	G	A	0.415	1.000	-0.0066
												rs7637031	G	T	0.383	-0.118	0.0132(0.004)	*rs7620529	C	A	0.402	0.127	-0.0028
												rs4681027	T	G	0.044	0.019	-0.0305(0.011)	*rs7637031	G	T	0.383	-0.118	0.0021
																		*rs13327067	A	C	0.086	0.367	-0.0039
																		*rs4075988	A	G	0.146	-0.108	0.0031
																		*rs1286762	G	A	0.168	0.036	-0.0018
																		*rs4681027	T	G	0.044	0.019	-0.0034
																		*rs9883880	C	T	0.334	0.102	-0.0014
																		*rs17015525	A	G	0.016	0.026	0.0046
																		*rs1604003	C	A	0.311	0.236	0.0007
rs4740619	C9orf93	9	(15124326,16124326)	C	T	0.533	0.177	1.43e-02	1.43e-02	1.47e-02	1.0e-02	rs4740619	T	C	0.418	1.000	-0.0179(0.003)	*rs4740619	T	C	0.418	1.000	-0.0071
																		*rs1891210	T	G	0.497	-0.749	0.0035
																		*rs2616752	C	T	0.358	-0.119	-0.0022
																		*rs2798750	G	A	0.274	-0.085	-0.0028
																		*rs10114770	C	T	0.068	-0.061	0.0032
																		*rs2026662	A	G	0.359	0.054	-0.0021
																		*rs491322	A	G	0.416	-0.090	-0.0013
																		*rs4008004	C	A	0.221	-0.049	-0.0010
																		*rs3008702	G	A	0.306	-0.407	0.0010
																		rs10810383	T	C	0.283	0.086	0.0011
																		rs10117968	G	T	0.385	-0.142	-0.0009
																		*rs16932848	C	T	0.077	0.024	-0.0018
																		*rs9792685	C	A	0.068	0.026	-0.0010
																		rs7023109	G	A	0.043	-0.083	0.0020
																		*rs9632874	T	C	0.063	-0.014	0.0009
																		rs2096366	A	C	0.335	-0.002	-0.0006
																		rs10756657	T	C	0.153	0.068	-0.0006
																		rs1397213	T	C	0.157	-0.053	-0.0001
rs13191362	PARK2	6	(162453340,163453340)	G	A	0.800	0.172	1.23e-02	1.27e-02	1.7e-02	5.0e-02	rs13192618	T	C	0.128	1.000	-0.0205(0.005)	*rs13192618	T	C	0.128	1.000	-0.0091
												rs2023053	G	T	0.252	0.010	-0.0082(0.004)	rs13207671	A	G	0.133	0.900	-0.0020
												rs1333955	T	C	0.461	0.398	-0.0068(0.003)	*rs1333955	T	C	0.461	0.398	-0.0008
																		*rs2023051	A	C	0.076	0.001	0.0036
																		rs2023053	G	T	0.252	0.010	-0.0024
																		*rs9347669	A	G	0.461	-0.353	0.0008
																		*rs9356012	C	T	0.066	-0.068	0.0023
																		*rs9458476	G	T	0.033	0.049	-0.0033
																		*rs1575472	A	G	0.127	-0.088	-0.0017
																		*rs7752854	T	C	0.261	0.055	-0.0009
																		*rs7740421	A	G	0.082	-0.048	-0.0017
																		rs9458662	A	G	0.424	-0.195	0.0003
																		*rs4392700	A	C	0.162	-0.046	0.0003
																		rs7751716	G	A	0.131	0.067	0.0002
																		rs9456769	A	G	0.237	0.034	0.0001
																		rs952388	G	A	0.404	-0.054	0.0000
																		rs2023073	T	C	0.172	-0.068	0.0000
rs3736485	DMXL2	15	(49035902,50035902)	G	A	0.425	0.129	7.94e-03	8.04e-03	9.35e-03	1.0e-02	rs3736485	G	A	0.424	1.000	0.017(0.003)	*rs3736485	G	A	0.424	1.000	0.0073
												rs4775942	G	A	0.378	0.089	0.0098(0.004)	*rs2622775	C	T	0.375	0.640	0.0028
																		*rs4775942	G	A	0.378	0.089	0.0026
																		*rs2470182	C	T	0.060	0.158	0.0029
																		*rs16964483	A	G	0.275	0.326	0.0012
																		rs7178699	C	T	0.035	-0.066	0.0034
																		*rs2899473	C	T	0.039	-0.057	0.0030
																		rs10450980	C	T	0.145	0.142	-0.0017
																		*rs11070836	T	C	0.426	-0.214	0.0005
																		rs2445738	C	T	0.348	-0.063	0.0002
rs17001654	SCARB2	4	(76848592,77848592)	G	C	0.842	0.227	1.07e-02	1.07e-02	1.07e-02	2.5e-02	rs17001561	G	A	0.139	1.000	0.0218(0.004)	*rs17001561	G	A	0.139	1.000	0.0057
rs11191560	NT5C2	10	(104359028,105359028)	C	T	0.942	0.124	1.01e-02	1.27e-02	1.93e-02	5.0e-03	rs11191560	T	C	0.101	1.000	0.0341(0.005)	*rs11191560	T	C	0.101	1.000	0.0134
												rs10883759	G	A	0.276	0.085	-0.0145(0.003)	*rs6163	C	A	0.393	0.411	0.0038
												rs2296568	C	T	0.148	-0.143	0.0131(0.004)	*rs4146429	T	C	0.087	0.438	0.0039
																		*rs10883759	G	A	0.276	0.085	-0.0041
																		*rs11596235	C	T	0.275	-0.050	-0.0034
																		*rs1891292	G	A	0.455	0.346	-0.0034
																		*rs2281858	T	C	0.450	0.029	-0.0030
																		*rs2296568	C	T	0.148	-0.143	0.0016
																		*rs2486758	T	C	0.221	-0.190	-0.0002
																		*rs7910191	C	T	0.016	-0.039	0.0020
																		*rs2001595	C	T	0.349	-0.198	0.0009
																		*rs10509760	A	G	0.100	-0.105	-0.0004
																		*rs1536222	A	G	0.247	-0.111	0.0000
rs1528435	UBE2E3	2	(180759207,181759207)	C	T	0.583	0.154	1.83e-02	1.83e-02	1.83e-02	1.0e-03	rs1019612	T	C	0.308	1.000	-0.0187(0.004)	*rs1019612	T	C	0.308	1.000	-0.0014
rs1000940	RABEP1	17	(4723976,5723976)	A	G	0.225	0.202	4.55e-03	5.19e-03	8.13e-03	1.0e-02	rs3026101	T	C	0.307	1.000	0.0162(0.003)	*rs3026101	T	C	0.307	1.000	0.0050
												rs238239	C	T	0.433	0.266	0.009(0.003)	*rs1805446	T	C	0.114	0.413	0.0062
																		*rs238239	C	T	0.433	0.266	0.0035
																		rs5862	A	G	0.494	0.547	0.0002
																		*rs1805467	T	C	0.254	0.185	0.0044
																		*rs2074437	T	C	0.063	-0.093	-0.0057
																		*rs4790793	C	T	0.212	0.161	0.0027
																		*rs17178663	T	G	0.098	0.069	-0.0034
																		*rs7226024	T	C	0.490	-0.002	0.0020
																		rs6065	C	T	0.078	0.048	0.0012
																		*rs888327	G	A	0.419	0.061	0.0005
																		*rs2439945	C	T	0.208	0.069	0.0004
																		rs1420999	C	T	0.222	0.004	-0.0005
																		*rs9915238	C	T	0.058	0.021	0.0003
																		rs3744717	T	C	0.114	0.168	0.0002
rs2033529	TDRG1	6	(39956631,40956631)	A	G	0.258	0.260	6.42e-03	2.1e-02	2.13e-02	5.0e-03	rs3008833	A	G	0.343	1.000	-0.0163(0.004)	*rs2033530	A	G	0.381	1.000	0.0003
												rs2436728	G	A	0.441	0.016	0.0127(0.004)	*rs3008833	A	G	0.343	-0.192	-0.0045
												rs7758412	G	A	0.016	0.056	0.0438(0.013)	*rs2436728	G	A	0.441	0.500	0.0031
												rs6458179	T	C	0.394	0.034	-0.0103(0.003)	*rs3734557	G	A	0.437	-0.698	-0.0038
												rs3734557	G	A	0.437	0.157	-0.0099(0.003)	*rs6458179	T	C	0.394	-0.037	-0.0023
																		*rs7758412	G	A	0.016	0.042	0.0179
																		*rs12173741	T	C	0.313	0.523	0.0014
																		*rs9349137	G	A	0.045	-0.114	-0.0071
																		*rs7768907	G	A	0.292	-0.029	-0.0017
																		*rs1340863	G	A	0.433	-0.059	-0.0019
																		*rs4400213	G	A	0.306	0.020	0.0014
																		*rs6912379	T	C	0.280	0.093	0.0012
																		*rs11759168	A	G	0.091	0.020	-0.0038
																		*rs4714347	A	G	0.066	-0.189	-0.0017
																		*rs4714342	C	T	0.381	0.176	0.0011
																		rs12194543	T	C	0.100	-0.248	-0.0011
																		*rs12661083	C	T	0.021	-0.016	0.0032
																		*rs12662332	G	A	0.067	-0.031	0.0016
																		*rs1359519	C	T	0.131	-0.136	0.0013
																		*rs13196792	C	T	0.445	0.323	0.0008
																		rs12664598	A	G	0.083	0.018	0.0009
																		*rs12203707	C	T	0.204	0.007	-0.0003
																		*rs870032	G	A	0.186	0.015	0.0004
																		*rs847779	A	C	0.175	-0.170	-0.0001
																		rs3008814	T	C	0.485	0.051	0.0000
rs11583200	ELAVL4	1	(49832407,50832407)	T	C	0.375	0.073	1.75e-02	1.75e-02	1.78e-02	5.0e-03	rs11583200	T	C	0.397	1.000	0.0177(0.003)	*rs11583200	T	C	0.397	1.000	0.0060
																		*rs6588376	G	A	0.193	0.401	0.0005
rs9400239	FOXO3	6	(108584356,109584356)	T	C	0.700	0.164	1.19e-02	1.39e-02	1.67e-02	2.5e-02	rs3800229	T	G	0.274	1.000	-0.0206(0.003)	*rs3800229	T	G	0.274	1.000	-0.0149
												rs6903501	T	C	0.489	-0.343	-0.0096(0.004)	*rs2096243	G	A	0.270	0.007	0.0032
																		*rs6903501	T	C	0.489	-0.343	-0.0014
																		rs1537862	C	T	0.499	0.363	0.0008
																		*rs2798641	C	T	0.171	0.024	-0.0020
																		*rs1332027	A	G	0.067	0.171	0.0062
																		*rs17069590	C	T	0.036	-0.051	-0.0046
																		*rs2050310	T	C	0.351	0.019	0.0016
																		*rs2008854	A	C	0.112	-0.038	-0.0008
																		*rs9374045	G	A	0.462	0.031	-0.0018
																		*rs556862	A	C	0.044	0.319	0.0048
																		*rs9374035	A	G	0.324	0.129	-0.0017
																		*rs9486880	T	G	0.397	0.280	0.0020
																		*rs17069543	A	G	0.037	0.051	-0.0043
																		*rs484754	C	T	0.313	-0.125	-0.0007
																		*rs520324	A	C	0.466	-0.071	0.0011
																		rs12525751	G	A	0.229	0.055	0.0005
																		rs911478	C	T	0.422	0.034	0.0005
																		rs9486916	C	T	0.186	0.762	0.0010
																		*rs579702	T	C	0.130	-0.075	-0.0013
rs10733682	LMX1B	9	(128000735,129000735)	G	A	0.425	0.141	8.56e-03	2.22e-02	1.99e-02	1.0e-02	rs3739555	T	G	0.246	1.000	-0.019(0.004)	*rs3906146	C	T	0.468	1.000	0.0063
												rs3829849	C	T	0.337	-0.021	0.0142(0.003)	*rs10733682	G	A	0.480	0.776	0.0005
												rs10733682	G	A	0.480	0.109	0.0142(0.003)	*rs3829849	C	T	0.337	0.000	0.0064
												rs3902840	G	A	0.106	0.129	0.022(0.007)	*rs3739555	T	G	0.246	0.135	-0.0058
												rs2235056	C	T	0.102	-0.061	-0.0157(0.006)	*rs867559	A	G	0.227	0.581	0.0002
																		*rs7874916	G	A	0.401	0.039	-0.0027
																		*rs3902840	G	A	0.106	0.264	0.0063
																		rs12336217	A	G	0.102	-0.194	-0.0046
																		*rs2031852	G	A	0.209	-0.098	0.0032
																		*rs10760450	C	T	0.210	-0.313	-0.0013
																		*rs758970	G	A	0.399	-0.034	0.0018
																		rs16928843	A	G	0.110	0.038	0.0029
																		*rs2235056	C	T	0.102	-0.195	-0.0007
																		rs11793604	A	G	0.242	0.072	-0.0007
																		rs1329407	G	T	0.223	0.086	0.0014
																		*rs3118994	C	T	0.249	-0.002	-0.0011
																		rs2417008	G	A	0.089	-0.039	0.0020
																		rs4322101	A	G	0.403	0.561	0.0006
																		rs10987235	G	A	0.210	-0.019	0.0003
rs11688816	EHBP1	2	(62406552,63406552)	G	A	0.542	0.125	6.76e-03	9.48e-03	1.2e-02	1.0e-02	rs10192894	A	G	0.446	1.000	0.0134(0.004)	*rs10192894	A	G	0.446	1.000	0.0041
												rs13410889	T	C	0.391	0.571	0.01(0.003)	*rs360791	G	A	0.474	-0.725	-0.0017
																		*rs13410889	T	C	0.391	0.571	0.0009
																		*rs11901070	T	C	0.168	-0.313	-0.0056
																		*rs12615598	C	T	0.093	0.221	0.0043
																		*rs4470332	C	T	0.043	-0.058	-0.0040
																		*rs6717002	A	C	0.360	-0.065	-0.0013
																		*rs13417654	C	T	0.115	0.327	0.0028
																		*rs17027446	G	A	0.096	0.204	0.0018
																		*rs11681733	C	T	0.428	0.004	0.0009
																		*rs4671458	C	T	0.217	-0.008	-0.0020
																		*rs11685079	C	T	0.097	-0.251	-0.0018
																		*rs11901283	G	T	0.045	-0.007	-0.0020
																		*rs10205398	C	T	0.179	-0.036	0.0019
																		rs4233976	T	C	0.449	0.013	0.0009
																		*rs4671421	A	G	0.091	-0.061	-0.0001
																		*rs6727061	T	C	0.357	-0.146	-0.0004
																		*rs360801	A	G	0.349	-0.431	-0.0011
																		rs2138798	G	T	0.137	0.026	0.0001
																		*rs17025954	A	G	0.136	0.419	0.0003
																		*rs7558681	A	G	0.415	-0.753	-0.0002
																		rs4233979	C	T	0.160	0.003	-0.0001
																		*rs1527966	T	C	0.101	-0.306	-0.0001
rs11057405	CLIP1	12	(120847850,121847850)	G	A	0.092	0.089	1.7e-02	2.52e-02	2.29e-02	5.0e-02	rs11057405	G	A	0.097	1.000	-0.0223(0.006)	*rs11057405	G	A	0.097	1.000	-0.0085
												rs11835818	T	C	0.475	-0.214	0.0078(0.003)	*rs4758648	G	A	0.245	0.440	-0.0047
												rs4758648	G	A	0.245	0.440	-0.0107(0.005)	*rs11835818	T	C	0.475	-0.214	0.0016
												rs1169076	A	G	0.234	-0.022	0.0089(0.004)	*rs11043307	C	T	0.215	0.253	-0.0019
																		*rs6486785	G	A	0.016	-0.023	0.0049
																		*rs1169076	A	G	0.234	-0.022	0.0008
																		*rs2272132	C	T	0.053	-0.047	0.0018
rs11727676	HHIP	4	(145378514,146378514)	T	C	0.075	0.062	6.63e-06	1.34e-03	3.92e-03	2.5e-02	rs11727676	T	C	0.084	1.000	-0.03(0.007)	*rs11727676	T	C	0.084	1.000	-0.0124
												rs7689420	C	T	0.160	-0.121	0.0204(0.006)	*rs7689420	C	T	0.160	-0.121	0.0118
												rs6852276	A	G	0.400	-0.084	0.0113(0.004)	*rs6852276	A	G	0.400	-0.084	0.0089
												rs2575570	G	T	0.091	-0.089	-0.0286(0.01)	*rs12651029	G	A	0.283	0.435	-0.0016
												rs1394998	C	T	0.339	-0.132	0.0115(0.005)	*rs12331496	G	A	0.080	-0.069	-0.0080
																		*rs7442087	A	C	0.102	-0.117	-0.0055
																		*rs7674504	C	T	0.043	0.051	-0.0050
																		*rs2575570	G	T	0.091	-0.089	-0.0108
																		*rs1394998	C	T	0.339	-0.132	0.0063
																		*rs11100863	A	G	0.033	-0.065	0.0074
																		*rs6819412	C	T	0.484	0.293	-0.0012
																		*rs13118083	G	A	0.439	0.177	-0.0006
																		*rs6852830	C	A	0.155	-0.070	-0.0007
																		*rs2306924	G	A	0.483	0.286	-0.0014
																		*rs2883723	A	G	0.157	-0.098	0.0015
																		*rs11100843	T	C	0.471	0.048	-0.0003
																		*rs13102609	G	T	0.088	-0.108	-0.0011
																		*rs6845536	T	C	0.406	0.267	0.0008
																		rs2575574	G	A	0.112	-0.089	-0.0001
																		rs11736535	A	G	0.364	-0.174	-0.0004
																		*rs6840871	T	C	0.261	0.235	-0.0005
rs3849570	GBE1	3	(81374802,82374802)	C	A	0.367	0.088	2.05e-03	4.67e-03	3.47e-03	2.5e-02	rs3772902	A	G	0.451	1.000	-0.0117(0.003)	*rs3772902	A	G	0.451	1.000	-0.0023
												rs9853372	G	A	0.188	-0.379	0.012(0.004)	*rs3772912	A	G	0.393	-0.623	0.0012
												rs1031265	G	A	0.074	-0.069	0.0178(0.007)
rs6477694	EPB41L4B	9	(110472163,111472163)	T	C	0.358	0.214	2.25e-03	4.19e-03	5.1e-03	5.0e-02	rs6477694	T	C	0.393	1.000	0.0167(0.003)	*rs6477694	T	C	0.393	1.000	0.0080
												rs10979455	G	A	0.074	0.008	0.0237(0.008)	*rs10759332	A	G	0.106	-0.286	-0.0036
												rs4978810	C	T	0.162	-0.002	-0.0155(0.005)	*rs10979455	G	A	0.074	0.008	0.0027
												rs10816756	A	C	0.118	0.018	0.016(0.006)	*rs10512385	A	G	0.113	-0.032	0.0048
												rs10979489	G	T	0.149	-0.100	-0.014(0.005)	rs10979545	A	G	0.076	-0.100	-0.0006
												rs4978809	A	G	0.261	0.028	-0.0087(0.004)	*rs7020124	T	C	0.048	-0.049	0.0053
																		*rs4978791	T	C	0.109	0.016	-0.0030
																		rs7858370	G	A	0.123	0.036	0.0024
																		*rs7873088	C	T	0.269	0.063	0.0016
																		*rs17793748	C	T	0.033	0.027	0.0047
																		*rs4978810	C	T	0.162	-0.002	-0.0014
																		*rs10979489	G	T	0.149	-0.100	-0.0027
																		*rs7041037	T	C	0.342	-0.010	0.0014
																		rs10816756	A	C	0.118	0.018	0.0020
																		*rs3763640	G	T	0.072	-0.042	0.0030
																		*rs10979836	G	A	0.048	-0.040	0.0031
																		*rs2012370	T	C	0.468	0.048	-0.0011
																		*rs10816710	C	T	0.375	0.055	-0.0014
																		*rs10816789	C	T	0.173	-0.030	0.0002
																		*rs6477669	G	A	0.228	0.095	0.0011
																		rs10816777	C	T	0.331	-0.438	0.0000
																		rs885506	G	A	0.492	0.367	0.0004
																		rs3793555	A	G	0.493	0.025	0.0005
rs7899106	GRID1	10	(86900884,87900884)	G	A	0.950	0.157	3.23e-03	1.1e-02	7.79e-03	1.0e-02	rs7080323	A	G	0.044	1.000	0.038(0.009)	*rs7080323	A	G	0.044	1.000	0.0197
												rs11201598	A	G	0.400	0.104	0.0148(0.004)	*rs884700	T	C	0.179	0.091	0.0030
												rs884700	T	C	0.179	0.091	0.0115(0.004)	*rs11201598	A	G	0.400	0.104	0.0045
												rs7078897	T	C	0.469	0.114	-0.0122(0.005)	*rs7074854	T	C	0.225	0.367	0.0039
																		*rs11201909	C	A	0.128	0.014	0.0020
																		*rs11201665	A	G	0.344	-0.111	0.0014
																		*rs2350833	G	T	0.332	-0.031	-0.0021
																		*rs1912308	T	C	0.475	0.139	0.0029
																		rs7091087	C	T	0.128	-0.042	0.0018
																		*rs12098564	A	G	0.021	-0.027	0.0054
																		*rs12773880	G	A	0.058	-0.049	-0.0057
																		*rs1912282	C	T	0.500	-0.072	0.0003
																		*rs11201609	C	T	0.091	-0.038	0.0021
																		*rs11593396	A	C	0.041	0.060	0.0021
																		*rs1514460	A	G	0.066	0.316	-0.0032
																		rs17105725	A	C	0.071	-0.057	-0.0012
																		*rs7078897	T	C	0.469	0.114	-0.0016
																		*rs5027573	C	T	0.046	-0.031	0.0017
																		*rs17106185	T	C	0.088	0.088	-0.0007
																		*rs7068955	A	G	0.184	-0.046	-0.0006
																		*rs12779841	A	G	0.147	-0.046	0.0007
																		rs4300344	A	G	0.429	-0.007	0.0006
																		rs4934146	A	G	0.136	-0.063	-0.0002
																		*rs869963	T	C	0.142	-0.070	-0.0002
																		*rs7895100	C	T	0.147	-0.062	0.0001
rs2176598	HSD17B12	11	(43320854,44320854)	C	T	0.200	0.248	1.73e-02	2.55e-02	2.71e-02	1.0e-02	rs2176598	C	T	0.250	1.000	0.0149(0.004)	*rs4755720	T	C	0.381	1.000	0.0049
												rs4755720	T	C	0.381	0.532	0.0125(0.004)	*rs2176598	C	T	0.250	0.532	0.0047
												rs1518818	C	A	0.265	0.001	0.0116(0.004)	*rs1518818	C	A	0.265	-0.028	0.0017
																		*rs7109590	G	T	0.174	0.029	0.0018
																		rs10838251	A	C	0.312	0.051	0.0002
																		*rs11037908	G	A	0.190	0.012	0.0000
rs2245368	PMS2L11	7	(75946079,76946079)	C	T	0.758	0.161	1.02e-02	2.53e-02	2.57e-02	5.0e-02	rs2245368	T	C	0.187	1.000	0.0281(0.006)	*rs2245368	T	C	0.187	1.000	0.0113
												rs740158	C	T	0.482	-0.035	0.0126(0.003)	rs740157	G	A	0.407	-0.036	0.0019
												rs17722341	T	G	0.185	-0.230	-0.0193(0.005)	*rs740158	C	T	0.482	-0.035	0.0048
												rs2293452	G	A	0.297	-0.077	0.0114(0.004)	*rs1859573	A	G	0.236	0.041	0.0061
												rs1859573	A	G	0.236	0.041	0.0094(0.004)	rs17722341	T	G	0.185	-0.230	-0.0019
												rs6465689	G	T	0.366	0.026	0.0109(0.004)	*rs6465689	G	T	0.366	0.026	0.0031
												rs3114317	C	T	0.143	-0.106	-0.0112(0.005)	*rs10262175	C	A	0.093	-0.041	0.0054
																		*rs3114317	C	T	0.143	-0.106	-0.0030
																		*rs10215877	T	C	0.264	-0.058	-0.0025
																		rs1111665	A	G	0.324	-0.143	-0.0011
																		rs17151689	C	A	0.035	0.017	0.0031
																		rs3114329	C	T	0.112	-0.149	-0.0013
																		rs2293452	G	A	0.297	-0.077	0.0008
																		*rs17803197	T	C	0.245	-0.133	-0.0008
rs17724992	PGPEP1	19	(17815825,18815825)	G	A	0.692	0.185	2.14e-02	4.82e-02	4.78e-02	2.5e-02	rs17724992	A	G	0.239	1.000	-0.0206(0.004)	*rs17724992	A	G	0.239	1.000	-0.0070
												rs757318	C	A	0.486	0.087	-0.0146(0.003)	rs757318	C	A	0.486	0.087	-0.0060
												rs17725099	G	A	0.258	0.048	0.014(0.005)	*rs12985909	T	C	0.410	-0.428	0.0025
												rs1978423	T	C	0.173	-0.267	-0.0149(0.006)	*rs17725099	G	A	0.258	0.048	0.0023
												rs4808115	T	G	0.104	-0.005	0.014(0.006)	*rs4808115	T	G	0.104	-0.005	0.0018
																		*rs11666281	C	T	0.232	0.005	0.0006
																		*rs2074973	G	A	0.383	0.086	-0.0007
																		*rs11666940	A	C	0.139	0.032	-0.0016
																		*rs731945	C	T	0.339	-0.071	-0.0008
																		*rs3826969	C	T	0.208	-0.025	-0.0007
																		rs2049051	A	G	0.303	0.006	0.0000
rs7243357	GRP	18	(54534299,55534299)	T	G	0.133	0.200	3.76e-03	7.22e-03	6.37e-03	5.0e-02	rs7243357	T	G	0.163	1.000	-0.0215(0.004)	*rs7243357	T	G	0.163	1.000	-0.0100
												rs11152097	T	C	0.428	0.008	0.0159(0.005)	*rs1993595	G	A	0.173	0.002	-0.0028
												rs12605260	C	T	0.196	-0.018	-0.0199(0.006)	*rs4940851	A	C	0.378	-0.297	0.0010
												rs1993595	G	A	0.173	0.002	-0.0125(0.005)	*rs4940754	G	A	0.160	0.023	-0.0030
												rs1517033	T	C	0.389	-0.076	0.0095(0.004)	*rs1517033	T	C	0.389	-0.076	0.0011
												rs8094209	C	T	0.290	-0.034	-0.0086(0.004)	rs7226876	C	T	0.248	0.026	-0.0015
												rs17834913	T	C	0.130	0.012	-0.0116(0.006)	*rs8094209	C	T	0.290	-0.034	-0.0014
																		*rs10503023	G	A	0.234	0.046	0.0008
																		*rs17834913	T	C	0.130	0.012	-0.0014
																		*rs9946290	A	G	0.389	0.053	0.0019
																		*rs6567111	A	G	0.399	0.001	-0.0008
																		*rs2849387	C	T	0.044	-0.059	0.0004
																		*rs17065639	T	C	0.029	0.379	-0.0003
																		*rs11152112	G	A	0.393	0.032	0.0000
																		rs9319941	T	C	0.183	-0.009	0.0001
rs2033732	RALYL	8	(84742264,85742264)	T	C	0.758	0.089	2.85e-04	1.12e-03	8.07e-04	5.0e-02	rs2033732	C	T	0.249	1.000	-0.0188(0.004)	*rs2033732	C	T	0.249	1.000	-0.0109
												rs7820311	G	A	0.150	0.014	0.0126(0.005)	*rs7820311	G	A	0.150	0.014	0.0042
												rs1681355	T	C	0.269	0.081	-0.0086(0.004)	*rs1681355	T	C	0.269	0.081	-0.0030
																		*rs4492374	T	C	0.183	-0.068	0.0022
																		*rs16912559	T	C	0.191	-0.155	0.0023
																		*rs6997262	A	G	0.041	-0.002	0.0020
																		*rs16912577	C	T	0.131	-0.014	-0.0027
																		*rs1550210	A	G	0.374	-0.160	0.0028
																		*rs12375429	A	G	0.289	0.058	0.0028
																		*rs7818253	A	G	0.436	0.059	-0.0010
																		*rs11998502	T	C	0.089	-0.054	0.0021
																		*rs1320771	C	T	0.090	-0.096	-0.0022
																		*rs6991736	T	C	0.104	-0.122	0.0017
																		*rs11989306	A	G	0.047	-0.120	-0.0025
																		*rs12675334	A	G	0.457	-0.135	-0.0010
																		*rs1596134	T	C	0.155	-0.030	-0.0003
																		rs4285486	C	T	0.280	-0.131	-0.0005
																		*rs4272373	A	G	0.372	-0.019	-0.0010
																		*rs4412368	T	C	0.277	-0.050	-0.0005

## Sheet: WHRadjBMI
Top SNP	Nearest Gene	Chr	Interval	Reference Allele	Effect Allele	Frequency (effect allele)	Regional h2	Out of sample R2top	Out of sample R2GCTA-COJO	Out of sample R2SOJO	COJO threshold	Variants (COJO)	Reference Allele 1	Effect Allele 1	Frequency (effect allele)	r	Joint beta(se)	Variants (SOJO)	Reference Allele 1	Effect Allele 1	Frequency (effect allele)	r	LASSO beta
rs905938	DCST2	1	(152758013,153758013)	T	C	0.325	0.127	1.65e-04	3.32e-03	1.25e-02	5.0e-02	rs4971079	G	A	0.491	1.000	0.0173(0.004)	*rs10908468	T	C	0.057	1.000	-0.0158
												rs10908468	T	C	0.057	0.224	-0.0317(0.009)	*rs4845405	C	A	0.342	0.012	0.0102
												rs6673081	C	T	0.457	0.010	-0.0127(0.005)	*rs4971079	G	A	0.491	0.224	0.0088
												rs1462855	T	C	0.394	-0.703	0.0136(0.005)	*rs4845406	G	A	0.431	-0.103	0.0069
												rs1218598	A	G	0.219	0.081	0.0128(0.006)	*rs951240	A	G	0.269	-0.016	-0.0041
																		*rs1218598	A	G	0.219	-0.049	0.0010
																		*rs1218574	G	A	0.123	0.054	-0.0035
																		*rs7543897	T	C	0.088	-0.021	-0.0027
																		*rs1462855	T	C	0.394	-0.178	0.0047
																		rs2242577	C	A	0.247	-0.140	0.0013
																		*rs883319	C	T	0.196	-0.011	-0.0016
																		*rs1876304	G	T	0.198	0.035	0.0017
																		*rs17719287	T	C	0.098	0.047	0.0019
																		*rs12029542	G	A	0.233	0.005	-0.0011
																		rs4845671	C	T	0.305	0.023	-0.0004
																		*rs6698628	C	A	0.057	-0.032	-0.0013
																		*rs1061122	C	T	0.227	0.083	-0.0004
																		rs12139030	C	T	0.105	0.072	-0.0003
																		*rs1127313	A	G	0.493	0.035	-0.0002
																		*rs16836320	C	T	0.268	0.007	0.0002
rs10919388	GORAB	1	(168139127,169139127)	C	A	0.283	0.165	4.87e-02	4.87e-02	5.05e-02	5.0e-05	rs10919388	C	A	0.265	1.000	-0.024(0.004)	*rs10919388	C	A	0.265	1.000	-0.0105
																		rs16863343	T	C	0.017	0.200	-0.0051
																		rs12408432	A	G	0.220	-0.299	0.0013
																		rs6680785	T	C	0.493	0.082	0.0014
rs1385167	MEIS1	2	(65554152,66554152)	A	G	0.142	0.162	9.59e-03	2.69e-02	1.97e-02	2.5e-02	rs1385167	A	G	0.142	1.000	0.0225(0.005)	*rs1385167	A	G	0.142	1.000	0.0083
												rs12997745	A	G	0.423	-0.041	-0.0148(0.004)	*rs1030327	T	C	0.374	0.521	0.0076
												rs1030327	T	C	0.374	0.521	0.0144(0.005)	*rs7571668	C	T	0.277	0.430	0.0060
												rs11693109	A	C	0.188	-0.036	0.0149(0.006)	*rs12997745	A	G	0.423	-0.041	-0.0031
												rs869578	A	G	0.271	0.004	-0.011(0.005)	*rs2111464	T	C	0.462	-0.087	-0.0024
																		*rs2287282	T	C	0.374	-0.008	0.0032
																		*rs11693109	A	C	0.188	-0.036	0.0015
																		*rs869578	A	G	0.271	0.004	-0.0029
																		*rs6743363	A	G	0.157	-0.012	0.0020
																		rs840976	C	T	0.381	-0.055	-0.0013
																		*rs13384003	G	A	0.197	0.049	0.0013
																		*rs2244364	T	C	0.365	-0.084	-0.0006
																		*rs990307	G	A	0.298	0.081	0.0009
																		*rs840969	C	T	0.235	0.023	0.0010
																		*rs17030469	A	G	0.084	-0.011	-0.0017
																		*rs2280334	C	T	0.329	0.032	0.0007
																		rs6546162	A	G	0.040	-0.016	-0.0009
																		*rs6760326	C	A	0.317	-0.005	-0.0004
																		rs7574634	G	A	0.346	0.072	-0.0006
																		*rs9309375	C	T	0.159	-0.006	-0.0005
																		rs10519034	T	G	0.161	0.024	0.0001
																		*rs2631669	C	T	0.466	-0.074	0.0000
rs1569135	CALCRL	2	(187323643,188323643)	G	A	0.533	0.098	3.94e-02	3.94e-02	4e-02	5.0e-03	rs17576323	T	C	0.234	1.000	-0.019(0.004)	*rs17576323	T	C	0.234	1.000	-0.0149
																		*rs1451548	A	G	0.246	-0.265	-0.0132
																		rs10172225	C	T	0.108	-0.168	-0.0025
																		rs2370708	T	C	0.101	-0.176	0.0008
rs10804591	PLXND1	3	(130316923,131316923)	C	A	0.850	0.103	4.68e-02	4.68e-02	6.51e-02	5.0e-03	rs10804591	A	C	0.203	1.000	-0.024(0.004)	*rs10804591	A	C	0.203	1.000	-0.0142
																		*rs9837325	C	A	0.186	0.925	-0.0054
																		*rs907930	T	C	0.313	0.421	0.0070
																		*rs1136553	G	T	0.094	0.627	-0.0013
																		*rs2285369	G	A	0.028	0.100	0.0096
																		*rs6765930	G	A	0.205	-0.149	0.0025
																		*rs9784321	A	G	0.100	-0.027	-0.0019
																		*rs7615711	A	G	0.167	-0.170	0.0012
																		*rs784718	C	T	0.057	-0.023	-0.0028
																		*rs10934885	T	G	0.171	0.352	0.0027
rs17451107	LEKR1	3	(157780303,158780303)	C	T	0.625	0.130	4.03e-02	4.03e-02	4.03e-02	5.0e-03	rs17451107	T	C	0.386	1.000	-0.026(0.004)	*rs17451107	T	C	0.386	1.000	-0.0123
rs3805389	NMU	4	(55677507,56677507)	G	A	0.242	0.092	1.01e-02	1.45e-02	1.57e-02	5.0e-02	rs13132420	G	A	0.379	1.000	-0.0345(0.005)	*rs13133077	G	A	0.265	1.000	0.0026
												rs11728305	T	G	0.244	-0.355	-0.0219(0.005)	*rs13132085	G	A	0.301	-0.392	-0.0006
												rs9312664	T	G	0.418	-0.424	-0.013(0.005)	*rs13132420	G	A	0.379	-0.471	-0.0006
												rs11728776	T	C	0.101	0.357	0.0179(0.008)	rs552792	T	C	0.278	0.778	0.0004
												rs13142719	G	A	0.377	-0.104	-0.0101(0.005)	*rs2087319	C	A	0.251	-0.341	-0.0003
												rs1399953	G	A	0.277	-0.052	-0.0098(0.005)
rs9991328	FAM13A	4	(89432144,90432144)	C	T	0.483	0.148	5.37e-02	5.37e-02	5.38e-02	1.0e-02	rs9991328	C	T	0.468	1.000	0.018(0.003)	*rs9991328	C	T	0.468	1.000	0.0069
																		*rs13140085	C	T	0.297	-0.024	-0.0001
rs303084	SPATA5-FGF2	4	(123786398,124786398)	G	A	0.783	0.143	2.2e-02	3.06e-02	3.13e-02	5.0e-02	rs13101575	A	G	0.270	1.000	-0.0332(0.007)	*rs303084	A	G	0.208	1.000	-0.0094
												rs11944380	C	T	0.124	-0.146	-0.0292(0.008)	*rs13101575	A	G	0.270	0.049	-0.0060
												rs303084	A	G	0.208	0.049	-0.0161(0.004)	*rs7690568	A	C	0.017	0.175	-0.0112
												rs7690568	A	C	0.017	-0.080	-0.0523(0.015)	*rs4833843	G	A	0.075	0.120	0.0055
												rs1428267	A	G	0.181	0.130	0.0224(0.007)	*rs1806533	G	A	0.444	-0.086	0.0035
												rs6811183	T	G	0.348	0.753	0.019(0.007)	rs11940736	C	T	0.134	0.166	-0.0072
												rs1806533	G	A	0.444	-0.073	0.0121(0.005)	*rs1428267	A	G	0.181	-0.232	0.0059
												rs752501	G	A	0.107	0.101	0.0166(0.008)	*rs17472986	G	A	0.081	0.139	-0.0028
																		*rs1472949	A	G	0.060	0.492	-0.0028
																		*rs300574	C	T	0.315	-0.064	0.0010
																		*rs752501	G	A	0.107	-0.080	0.0028
																		*rs2390522	G	A	0.241	0.155	0.0014
																		*rs17007092	G	A	0.061	-0.032	-0.0014
																		*rs300556	C	T	0.109	0.034	0.0000
rs9687846	MAP3K1	5	(55397651,56397651)	G	A	0.192	0.250	3.51e-02	5.49e-02	5.65e-02	5.0e-04	rs13173241	G	A	0.147	1.000	0.022(0.004)	*rs13173241	G	A	0.147	1.000	0.0127
												rs456867	C	T	0.161	0.127	0.0218(0.006)	*rs456867	C	T	0.161	0.127	0.0112
																		*rs6450392	C	T	0.101	-0.028	0.0042
																		rs6872807	G	T	0.331	0.099	0.0022
																		*rs961848	A	C	0.238	0.003	0.0021
																		*rs463677	T	C	0.470	-0.040	0.0015
																		*rs458036	C	A	0.239	0.116	0.0003
																		*rs27006	G	A	0.309	0.016	-0.0004
																		*rs1278057	C	T	0.174	-0.024	0.0008
																		*rs621127	G	T	0.416	0.237	0.0002
																		rs10940509	G	A	0.208	0.071	0.0002
rs6556301	FGFR4	5	(175960183,176960183)	G	T	0.375	0.077	3.44e-02	3.44e-02	3.46e-02	2.5e-02	rs6556301	G	T	0.354	1.000	0.022(0.004)	*rs6556301	G	T	0.354	1.000	0.0083
																		*rs6886255	G	A	0.185	-0.328	-0.0026
rs7759742	BTNL2	6	(31989714,32989714)	T	A	0.525	0.368	3.37e-02	4.09e-02	3.67e-02	2.5e-02	rs1269852	G	C	0.117	1.000	-0.0539(0.011)	*rs2395153	C	G	0.382	1.000	0.0084
												rs3129963	A	G	0.222	0.641	-0.0317(0.007)	*rs1269852	G	C	0.117	-0.250	-0.0011
												rs3129848	G	A	0.328	0.483	0.0226(0.006)	*rs17421624	T	C	0.333	0.227	0.0008
												rs9268979	C	T	0.388	-0.262	-0.0145(0.004)	rs3129763	G	A	0.200	-0.360	-0.0006
												rs3134942	G	T	0.130	0.917	0.0323(0.01)
												rs4424066	A	G	0.424	-0.278	0.0093(0.004)
rs1776897	HMGA1	6	(33802989,34802989)	T	G	0.075	0.201	3.53e-02	7.74e-02	6.86e-02	5.0e-05	rs1776897	T	G	0.076	1.000	0.0453(0.008)	*rs1776897	T	G	0.076	1.000	0.0200
												rs9394200	C	T	0.026	0.579	-0.0543(0.012)	*rs7763695	C	T	0.429	0.071	0.0045
																		*rs2814992	A	G	0.321	0.027	-0.0030
																		*rs3889226	C	T	0.124	0.129	-0.0042
																		*rs4711390	C	T	0.045	0.331	-0.0060
																		*rs9394222	A	G	0.478	0.018	-0.0016
																		*rs9469619	A	G	0.352	-0.033	0.0027
																		*rs6932930	A	G	0.225	0.036	-0.0003
																		*rs9394200	C	T	0.026	0.579	-0.0109
																		*rs9366829	A	G	0.465	-0.003	0.0008
																		*rs2814982	C	T	0.120	-0.064	-0.0011
																		*rs1873250	T	G	0.202	0.174	0.0008
																		*rs16889851	A	G	0.025	0.063	-0.0013
																		*rs2499762	C	T	0.363	0.002	0.0000
rs7801581	HOXA11	7	(26690296,27690296)	C	T	0.258	0.182	2.17e-02	4.63e-02	5.76e-02	5.0e-04	rs17437495	T	C	0.091	1.000	-0.0378(0.007)	*rs17437495	T	C	0.091	1.000	-0.0219
												rs6968828	T	G	0.455	0.313	0.0173(0.005)	*rs6968828	T	G	0.455	0.313	0.0083
																		*rs4722699	C	T	0.294	-0.084	-0.0033
																		*rs875898	G	A	0.177	0.383	-0.0061
																		*rs10254047	A	G	0.245	0.190	-0.0053
																		*rs12540276	C	T	0.445	-0.043	-0.0042
																		*rs17428109	C	T	0.065	-0.075	-0.0040
																		rs42101	C	A	0.447	-0.068	-0.0015
																		*rs11767145	G	A	0.063	0.086	0.0067
																		rs7807747	G	A	0.479	-0.073	-0.0018
																		*rs10271999	G	A	0.418	-0.095	-0.0018
																		*rs799234	T	C	0.498	-0.070	-0.0020
																		rs11563973	G	T	0.224	-0.037	-0.0009
																		*rs10262979	T	C	0.395	-0.168	0.0010
																		*rs6943291	A	G	0.193	0.347	0.0023
																		*rs213516	G	A	0.181	0.185	0.0008
																		*rs6461992	G	A	0.088	-0.092	-0.0020
																		*rs11980136	T	G	0.460	-0.105	0.0003
																		*rs513387	C	T	0.365	-0.065	-0.0008
																		*rs7795074	C	T	0.307	0.128	-0.0007
																		*rs1476658	G	A	0.125	-0.105	-0.0004
																		*rs2428432	C	T	0.220	0.218	0.0003
rs7830933	NKX2-6	8	(23159269,24159269)	G	A	0.742	0.171	1.2e-03	2.61e-03	4.07e-03	5.0e-02	rs17782264	G	A	0.226	1.000	-0.0223(0.005)	*rs17782264	G	A	0.226	1.000	-0.0091
												rs310319	T	C	0.499	-0.015	-0.027(0.007)	*rs7004766	T	C	0.235	0.744	-0.0064
												rs2978473	A	G	0.452	-0.036	0.0111(0.004)	*rs6557679	G	T	0.290	-0.030	-0.0061
												rs6557679	G	T	0.290	-0.030	-0.0144(0.005)	*rs11775345	G	A	0.363	0.002	-0.0010
												rs310291	G	A	0.409	0.034	0.0226(0.008)	*rs17089732	A	C	0.010	-0.048	-0.0163
												rs2272641	T	C	0.056	-0.003	0.0226(0.009)	*rs310319	T	C	0.499	-0.015	-0.0024
												rs17051599	A	G	0.112	0.007	-0.0133(0.006)	*rs2978473	A	G	0.452	-0.036	0.0032
																		*rs2272641	T	C	0.056	-0.003	0.0078
																		*rs6988827	T	C	0.062	-0.072	-0.0050
																		*rs2294126	T	C	0.027	-0.003	-0.0083
																		rs907584	A	G	0.070	0.004	-0.0040
																		*rs17051599	A	G	0.112	0.007	-0.0033
																		rs1436149	T	G	0.388	-0.009	-0.0011
																		*rs7010362	G	A	0.051	-0.048	-0.0041
																		rs2137303	G	A	0.307	-0.037	-0.0017
																		rs17089312	C	T	0.080	-0.036	-0.0017
																		rs6989000	T	C	0.268	-0.060	-0.0004
																		rs1212399	A	G	0.256	-0.041	0.0002
rs12679556	MSC	8	(72176782,73176782)	T	G	0.208	0.263	1.53e-02	3.37e-02	3.46e-02	5.0e-04	rs16937664	C	T	0.062	1.000	0.0306(0.007)	*rs16937664	C	T	0.062	1.000	0.0282
												rs4738141	A	G	0.243	0.421	0.0185(0.005)	*rs4738141	A	G	0.243	0.421	0.0105
																		*rs13274769	A	G	0.202	-0.062	0.0050
																		*rs1077243	A	G	0.087	0.007	-0.0064
																		*rs980299	T	C	0.323	0.024	-0.0032
																		*rs7828540	G	A	0.296	0.039	0.0024
																		*rs13280644	C	T	0.082	-0.037	0.0046
																		*rs1155489	G	A	0.260	0.018	-0.0009
																		*rs1036963	C	T	0.489	0.033	0.0021
																		*rs7844274	C	A	0.282	-0.144	0.0033
																		*rs6993604	C	T	0.258	0.221	-0.0021
																		*rs7007922	G	T	0.479	0.219	-0.0029
																		*rs16937472	A	G	0.100	-0.048	0.0014
																		*rs10957541	A	G	0.117	0.016	0.0016
																		rs10957569	G	A	0.489	-0.121	0.0006
																		*rs10095184	T	C	0.253	0.023	-0.0013
																		*rs13281719	C	T	0.085	-0.062	0.0007
																		rs2035376	C	T	0.256	0.012	0.0004
																		*rs10957540	C	T	0.162	-0.017	-0.0003
																		rs12545839	G	A	0.077	0.050	0.0000
rs10991437	ABCA1	9	(106275741,107275741)	C	A	0.100	0.274	2.83e-02	6.75e-02	7.39e-02	1.0e-02	rs10991437	C	A	0.124	1.000	0.0286(0.005)	*rs10991437	C	A	0.124	1.000	0.0134
												rs2777795	G	A	0.093	-0.030	-0.027(0.006)	*rs2777795	G	A	0.093	-0.030	-0.0122
												rs7861505	C	T	0.048	-0.008	-0.0309(0.009)	*rs7022410	A	G	0.040	-0.011	-0.0164
												rs7047382	G	A	0.105	0.068	-0.0223(0.007)	*rs882992	G	A	0.311	-0.167	-0.0012
												rs7023634	A	G	0.292	-0.243	-0.0142(0.005)	*rs4556142	G	A	0.385	-0.292	-0.0058
												rs328879	G	A	0.360	-0.045	0.0128(0.004)	*rs328879	G	A	0.360	-0.045	0.0061
																		*rs7047382	G	A	0.105	0.068	-0.0075
																		rs7023634	A	G	0.292	-0.243	-0.0019
																		*rs4149337	A	G	0.058	-0.039	0.0075
																		*rs4149272	C	T	0.355	-0.056	-0.0008
																		*rs12343550	C	T	0.026	0.132	0.0052
																		*rs12552611	T	C	0.076	0.015	0.0026
																		*rs2777793	C	T	0.448	0.014	-0.0015
																		*rs7854755	G	A	0.241	-0.095	0.0013
																		*rs4149338	G	A	0.305	-0.002	0.0014
																		rs2740476	C	G	0.205	-0.046	-0.0021
																		*rs7025484	G	A	0.383	0.035	-0.0012
																		*rs715119	C	T	0.222	-0.211	-0.0011
																		rs10991552	C	T	0.146	0.008	0.0009
																		rs4743756	C	T	0.264	0.007	-0.0002
																		rs7849956	G	A	0.302	-0.032	-0.0001
																		*rs2515617	G	A	0.441	-0.077	-0.0001
rs7917772	SFXN2	10	(103977433,104977433)	G	A	0.683	0.071	1.02e-02	1.02e-02	1.22e-02	5.0e-04	rs11596235	C	T	0.275	1.000	0.014(0.004)	*rs11596235	C	T	0.275	1.000	0.0033
																		*rs11191295	A	G	0.493	0.476	0.0010
																		*rs1475643	T	C	0.392	0.041	-0.0013
																		rs3781571	C	T	0.269	0.628	0.0010
																		rs999867	C	T	0.098	-0.049	-0.0003
rs11231693	MACROD1-VEGFB	11	(63119188,64119188)	G	A	0.042	0.130	2e-02	2.37e-02	2.46e-02	5.0e-03	rs11231693	G	A	0.065	1.000	0.0429(0.008)	*rs11231693	G	A	0.065	1.000	0.0144
												rs2070765	A	G	0.152	-0.110	0.0184(0.006)	*rs3782101	T	C	0.267	0.349	0.0019
																		*rs2070765	A	G	0.152	-0.110	0.0031
																		*rs10792438	G	A	0.142	-0.058	-0.0012
																		*rs7926637	C	T	0.428	-0.214	-0.0003
rs4765219	CCDC92	12	(122506063,123506063)	A	C	0.625	0.242	6.97e-02	1.26e-01	1.2e-01	5.0e-05	rs11057397	C	T	0.337	1.000	-0.028(0.004)	*rs11057397	C	T	0.337	1.000	-0.0098
																		*rs863750	T	C	0.399	0.111	-0.0140
																		rs3768	C	T	0.159	0.606	-0.0059
																		*rs1316952	T	C	0.106	0.469	-0.0072
																		*rs11057298	C	A	0.121	0.006	0.0091
																		*rs9863	T	C	0.343	0.895	-0.0017
																		rs11057555	C	T	0.158	0.040	0.0035
																		*rs2229840	C	T	0.190	-0.107	-0.0033
																		rs4765354	G	A	0.376	0.197	0.0014
																		*rs12311114	C	A	0.320	0.948	-0.0022
																		rs11057310	G	A	0.062	-0.107	-0.0026
																		*rs11057479	C	A	0.421	-0.052	-0.0008
rs8042543	KLF13	15	(28995555,29995555)	T	C	0.850	0.135	6.42e-03	7.94e-03	6.52e-03	2.5e-02	rs8042404	G	A	0.276	1.000	-0.0142(0.005)	*rs8042404	G	A	0.276	1.000	-0.0059
												rs4779862	T	C	0.356	-0.267	0.0095(0.004)	*rs7175258	C	A	0.073	-0.168	0.0093
																		*rs4779862	T	C	0.356	-0.267	0.0053
																		*rs10851525	C	T	0.122	0.371	-0.0019
																		*rs8035624	A	C	0.370	0.111	-0.0021
																		*rs1459201	T	C	0.469	-0.172	0.0016
																		*rs11635581	G	A	0.156	-0.001	0.0024
																		*rs278357	G	A	0.493	-0.100	0.0005
																		*rs17815905	T	C	0.250	0.010	0.0010
																		*rs6493462	T	C	0.417	-0.094	-0.0020
																		*rs6493454	T	C	0.436	-0.069	-0.0015
																		*rs7170850	A	C	0.097	0.209	-0.0008
																		*rs7176351	G	A	0.116	0.101	-0.0014
																		*rs1011863	T	C	0.323	-0.131	0.0008
																		*rs11635285	T	C	0.221	-0.099	0.0013
																		*rs11070938	G	A	0.482	-0.158	0.0057
																		*rs9944230	G	A	0.256	0.017	0.0007
																		rs8035110	T	C	0.097	0.165	-0.0002
																		*rs4779809	T	C	0.472	0.031	0.0005
																		*rs12439925	C	T	0.437	-0.144	-0.0043
																		rs971330	G	A	0.279	-0.108	0.0000
																		*rs17762839	C	T	0.126	0.212	0.0000
rs8030605	RFX7	15	(53791890,54791890)	G	A	0.158	0.100	1.07e-02	1.29e-02	1.92e-02	2.5e-02	rs2718930	G	A	0.210	1.000	0.0249(0.005)	*rs2718930	G	A	0.210	1.000	0.0061
												rs11071240	G	T	0.493	0.099	0.0094(0.003)	*rs11636035	T	C	0.114	0.702	0.0131
												rs8037962	A	G	0.346	-0.005	-0.0086(0.004)	*rs16976919	A	G	0.064	0.487	0.0127
																		*rs1991406	C	T	0.285	-0.023	-0.0098
																		*rs11071240	G	T	0.493	0.099	0.0020
																		*rs8037962	A	G	0.346	-0.005	-0.0069
																		*rs3784553	G	A	0.170	0.005	0.0039
																		*rs17238367	A	G	0.146	-0.014	0.0063
																		*rs9920283	A	C	0.329	0.034	0.0070
																		*rs1509402	G	A	0.328	-0.194	-0.0017
																		*rs6493815	G	A	0.036	0.024	0.0088
																		*rs7174459	C	T	0.299	0.040	-0.0013
																		*rs12594225	G	A	0.451	0.016	-0.0025
																		rs16976661	A	C	0.112	0.019	0.0029
																		*rs949551	A	G	0.145	0.096	0.0013
																		*rs9652468	G	A	0.248	0.010	0.0037
																		*rs10518834	A	G	0.371	-0.059	0.0011
																		*rs11071283	T	G	0.150	0.035	-0.0036
																		*rs4520787	C	A	0.374	0.060	0.0010
																		rs2414433	C	T	0.199	0.030	-0.0010
																		rs2912184	A	G	0.366	-0.205	0.0006
																		*rs17238803	T	C	0.226	-0.038	-0.0011
rs1440372	SMAD6	15	(64320205,65320205)	T	C	0.742	0.177	1.14e-02	8.78e-03	1.44e-02	5.0e-02	rs3809569	A	G	0.263	1.000	-0.0199(0.004)	*rs893902	C	T	0.307	1.000	-0.0070
												rs1052488	T	C	0.226	0.010	0.0145(0.005)	*rs1052488	T	C	0.226	0.023	0.0032
												rs8027997	T	C	0.389	0.079	-0.0105(0.004)
												rs920293	A	G	0.086	0.024	0.0141(0.007)
rs2925979	CMIP	16	(79592291,80592291)	C	T	0.283	0.192	4.14e-02	4.14e-02	4.15e-02	5.0e-06	rs2925979	C	T	0.305	1.000	0.018(0.004)	*rs2925979	C	T	0.305	1.000	0.0065
																		rs7206411	T	C	0.480	-0.055	-0.0003
rs4646404	PEMT	17	(16860924,17860924)	A	G	0.625	0.150	1.29e-02	2.26e-02	2.93e-02	1.0e-02	rs4925108	T	C	0.376	1.000	0.0234(0.005)	*rs4925108	T	C	0.376	1.000	0.0044
												rs1242492	C	T	0.470	0.187	0.0158(0.005)	*rs3760188	C	T	0.483	-0.357	-0.0053
												rs4925109	G	A	0.303	0.846	-0.0196(0.007)	*rs1242515	A	C	0.268	0.344	0.0047
												rs7222480	G	T	0.367	0.595	0.0148(0.006)	*rs7222480	G	T	0.367	0.595	0.0022
rs8066985	KCNJ2	17	(65464940,66464940)	G	A	0.517	0.192	7.57e-03	1.73e-02	1.81e-02	2.5e-02	rs4141161	C	A	0.231	1.000	-0.0183(0.004)	*rs4141161	C	A	0.231	1.000	-0.0058
												rs2041054	G	A	0.486	-0.035	0.0153(0.004)	*rs11077494	G	T	0.356	0.728	-0.0029
												rs16976008	A	G	0.237	-0.124	0.0148(0.005)	*rs2041054	G	A	0.486	-0.035	0.0062
												rs16974824	C	T	0.193	-0.017	-0.0111(0.004)	*rs9899840	T	C	0.452	0.593	-0.0013
												rs17779747	G	T	0.300	0.024	-0.0085(0.004)	*rs17792120	G	A	0.113	-0.128	0.0047
																		*rs16976008	A	G	0.237	-0.124	0.0036
																		rs16974824	C	T	0.193	-0.017	-0.0032
																		*rs236501	A	G	0.244	0.630	-0.0018
																		*rs6501379	T	C	0.133	-0.016	0.0019
																		*rs2190553	C	T	0.388	0.046	-0.0012
																		*rs16975989	C	T	0.149	-0.088	0.0008
																		*rs12601653	G	A	0.133	-0.011	0.0014
																		rs12449606	C	A	0.114	-0.006	0.0002
																		*rs6501358	T	C	0.157	0.004	-0.0004
																		*rs236528	C	T	0.476	0.128	-0.0003
																		*rs236550	C	T	0.358	-0.251	0.0000
rs12454712	BCL2	18	(58496864,59496864)	C	T	0.633	0.126	1.64e-02	1.64e-02	1.64e-02	5.0e-04	rs12454712	T	C	0.438	1.000	-0.016(0.004)	*rs12454712	T	C	0.438	1.000	-0.0026
rs12608504	JUND	19	(17750135,18750135)	G	A	0.342	0.118	2.69e-02	2.69e-02	3.08e-02	1.0e-02	rs12608504	G	A	0.334	1.000	0.022(0.004)	*rs12608504	G	A	0.334	1.000	0.0140
																		*rs4808781	G	A	0.218	-0.047	0.0063
																		*rs273266	T	C	0.224	-0.132	-0.0050
																		*rs17724992	A	G	0.239	-0.056	-0.0036
																		*rs874628	A	G	0.242	0.478	0.0018
																		*rs10153455	G	A	0.308	0.139	-0.0018
																		*rs11666940	A	C	0.139	-0.071	0.0039
																		*rs3829671	C	T	0.381	-0.045	-0.0027
																		*rs7258589	C	T	0.271	0.017	0.0041
																		rs10423674	C	A	0.357	-0.014	0.0025
																		*rs1011320	C	T	0.052	0.097	-0.0034
																		*rs17711565	A	G	0.369	-0.492	-0.0003
																		rs11667176	G	A	0.156	0.144	-0.0014
																		*rs7251067	G	A	0.150	0.028	0.0019
																		*rs3170474	C	T	0.407	-0.009	0.0038
																		*rs739850	T	C	0.063	0.005	0.0022
																		*rs7259012	G	A	0.301	0.063	-0.0008
																		*rs999813	G	T	0.467	-0.553	-0.0004
																		rs1227731	G	A	0.118	0.102	0.0002
																		*rs12985909	T	C	0.410	0.017	-0.0001
rs4081724	CEBPA	19	(38016786,39016786)	A	G	0.850	0.212	3e-02	6.26e-02	7.12e-02	5.0e-04	rs3786897	A	G	0.430	1.000	0.0194(0.004)	*rs1423056	G	A	0.311	1.000	-0.0070
												rs1423056	G	A	0.311	-0.290	-0.0148(0.004)	*rs3786897	A	G	0.430	-0.290	0.0063
												rs4805033	A	G	0.463	0.143	-0.017(0.005)	*rs16967952	G	A	0.128	0.298	-0.0072
																		*rs4239576	A	G	0.321	-0.226	0.0028
																		*rs4805033	A	G	0.463	0.126	-0.0021
																		*rs12610763	G	A	0.064	-0.087	0.0046
rs979012	BMP2	20	(6071374,7071374)	C	T	0.358	0.180	3.06e-02	3.06e-02	3.08e-02	1.0e-03	rs979012	C	T	0.346	1.000	0.027(0.004)	*rs979012	C	T	0.346	1.000	0.0101
																		rs1884897	G	A	0.372	0.903	0.0014
																		*rs6077047	G	A	0.481	-0.051	-0.0006
rs224333	GDF5	20	(32987376,33987376)	A	G	0.667	0.082	1.23e-02	1.23e-02	1.67e-02	5.0e-04	rs878639	A	G	0.396	1.000	-0.021(0.004)	*rs878639	A	G	0.396	1.000	-0.0140
																		rs6088792	C	T	0.300	0.806	-0.0014
																		*rs6088732	C	T	0.231	0.114	-0.0085
																		*rs2247828	A	G	0.136	0.243	-0.0046
																		*rs11167260	G	A	0.123	0.317	0.0097
																		*rs6088765	T	G	0.472	0.509	-0.0023
																		*rs6060310	T	C	0.014	-0.060	0.0100
																		*rs6088887	G	A	0.159	0.209	0.0040
																		*rs6060612	G	A	0.082	-0.192	-0.0046
																		*rs6060341	A	G	0.239	0.498	-0.0022
																		rs2180280	T	C	0.069	0.289	0.0021
																		rs13042358	G	A	0.416	-0.267	-0.0004
																		rs7261862	T	C	0.127	0.355	-0.0003
																		rs6060124	C	A	0.285	-0.105	0.0000
rs6090583	EYA2	20	(44492238,45492238)	G	A	0.433	0.177	4.28e-02	5.53e-02	5.49e-02	1.0e-02	rs2225612	G	A	0.352	1.000	0.0164(0.005)	*rs2225612	G	A	0.352	1.000	0.0053
												rs6124901	G	T	0.287	0.686	0.013(0.005)	*rs6124883	C	T	0.432	0.834	0.0027
												rs3092781	C	T	0.478	-0.041	-0.0092(0.003)	*rs6090566	T	C	0.403	0.685	0.0044
																		*rs6018188	G	A	0.488	0.754	0.0025
																		rs6018311	A	G	0.388	0.027	0.0029
																		*rs6124901	G	T	0.287	0.686	0.0020
																		*rs3092781	C	T	0.478	-0.041	-0.0006
																		*rs1206763	C	T	0.030	-0.004	0.0026
																		*rs1212593	G	T	0.473	-0.436	-0.0003
																		*rs6065998	G	A	0.493	-0.003	-0.0006
rs1534696	SNX10	7	(25863764,26863764)	A	C	0.350	0.218	1.64e-02	3.64e-02	3.77e-02	2.5e-02	rs17152823	C	T	0.150	1.000	-0.0503(0.007)	*rs12672425	G	T	0.168	1.000	0.0100
												rs10230872	A	C	0.307	-0.202	-0.0223(0.005)	*rs3823944	G	A	0.480	-0.278	-0.0133
												rs10247053	C	T	0.334	0.005	-0.0144(0.005)	*rs10247053	C	T	0.334	-0.089	-0.0068
												rs1451386	C	T	0.091	0.210	0.0199(0.007)	*rs17152823	C	T	0.150	-0.007	-0.0157
												rs12672425	G	T	0.168	-0.007	0.0124(0.005)	*rs12534493	T	C	0.136	-0.054	0.0030
												rs2525764	A	G	0.261	-0.043	0.0121(0.005)	*rs17152874	G	T	0.211	0.220	0.0024
												rs10235225	A	G	0.413	-0.343	-0.0207(0.009)	*rs10233726	G	T	0.371	0.004	0.0020
												rs3823944	G	A	0.480	-0.402	-0.0166(0.007)	*rs2893236	T	C	0.222	-0.202	0.0039
																		*rs2525764	A	G	0.261	-0.060	0.0013
																		*rs2893245	A	G	0.447	-0.056	0.0019
																		*rs12700723	T	C	0.047	-0.008	-0.0025
																		*rs1451386	C	T	0.091	-0.083	0.0038
																		*rs17286397	C	T	0.296	0.027	-0.0018
																		rs7793945	G	A	0.085	-0.068	0.0008
																		*rs7799519	A	G	0.081	-0.029	-0.0017
																		*rs1997359	A	G	0.158	0.072	-0.0007
																		*rs2057763	G	A	0.233	-0.106	-0.0005
																		rs4719872	C	T	0.284	-0.019	-0.0011
																		*rs12154905	G	A	0.258	0.671	0.0006
																		*rs4722593	G	A	0.411	-0.081	-0.0001
																		*rs10230872	A	C	0.307	0.083	-0.0007
																		rs11983370	C	T	0.368	0.070	-0.0002
rs2645294	TBX15-WARS2	1	(118876110,119876110)	T	C	0.466	0.200	6.25e-02	7.69e-02	8.33e-02	5.0e-03	rs10494217	G	T	0.219	1.000	0.0411(0.007)	*rs984225	A	G	0.344	1.000	-0.0102
												rs2645294	T	C	0.400	-0.034	-0.0239(0.004)	*rs7543720	G	A	0.257	0.483	-0.0070
												rs1325945	C	A	0.404	0.647	-0.0151(0.005)	*rs10494217	G	T	0.219	0.008	0.0080
																		*rs10923698	T	C	0.106	0.481	-0.0086
																		*rs2645294	T	C	0.400	0.856	-0.0019
																		*rs10494221	C	T	0.151	-0.297	0.0033
																		rs7522839	G	T	0.027	0.220	-0.0143
																		rs12742627	G	A	0.032	0.261	-0.0028
																		*rs12029198	T	C	0.038	0.206	-0.0058
																		rs2361028	G	T	0.470	0.009	0.0014
																		rs2298028	C	T	0.341	0.005	0.0014
																		rs1338441	G	A	0.029	-0.111	-0.0018
																		rs17185832	A	G	0.215	0.045	0.0012
																		rs868675	T	C	0.460	-0.072	-0.0006
																		rs1325933	T	C	0.206	0.415	-0.0001
rs714515	DNM3-PIGC	1	(170119613,171119613)	A	G	0.458	0.152	3.87e-02	3.87e-02	3.87e-02	1.0e-03	rs1011731	A	G	0.447	1.000	0.026(0.003)	*rs1011731	A	G	0.447	1.000	0.0090
rs2820443	LYPLAL1	1	(217320132,218320132)	T	C	0.300	0.204	6.76e-02	8.08e-02	8.31e-02	2.5e-02	rs2605097	A	C	0.299	1.000	-0.0261(0.005)	*rs2605096	A	G	0.328	1.000	-0.0178
												rs1337100	G	A	0.088	-0.187	0.0199(0.007)	*rs1572505	C	A	0.340	0.727	-0.0093
												rs2820461	C	A	0.457	-0.349	-0.0113(0.004)	rs12022722	C	T	0.459	-0.639	0.0027
												rs1572505	C	A	0.340	0.663	-0.0164(0.006)	*rs6696190	A	G	0.194	-0.234	0.0016
												rs11118465	A	C	0.429	-0.027	0.0094(0.004)	*rs2791558	C	T	0.250	-0.095	0.0010
												rs11118350	A	G	0.250	-0.282	0.0099(0.004)	*rs11118465	A	C	0.429	-0.052	0.0030
																		rs1337100	G	A	0.088	-0.202	0.0049
																		*rs2820461	C	A	0.457	-0.323	-0.0039
																		rs11118350	A	G	0.250	-0.275	0.0020
																		*rs4846603	G	T	0.220	0.084	-0.0018
																		*rs17591522	G	A	0.103	0.042	0.0021
																		*rs6657605	C	A	0.095	0.039	0.0025
																		*rs1061160	C	T	0.336	0.035	-0.0006
																		rs2820466	A	G	0.033	-0.007	0.0012
																		rs12080306	A	C	0.113	-0.091	-0.0004
																		*rs1932963	C	T	0.346	-0.338	-0.0003
rs10195252	GRB14-COBLL1	2	(164721337,165721337)	C	T	0.558	0.171	4.19e-02	4.6e-02	5.39e-02	5.0e-03	rs7609045	G	A	0.396	1.000	-0.0197(0.004)	*rs7592412	T	C	0.389	1.000	-0.0138
												rs13410987	C	T	0.119	0.320	-0.0176(0.006)	rs12692738	T	C	0.239	0.690	-0.0005
																		*rs355825	A	G	0.197	0.488	-0.0039
																		*rs7607980	T	C	0.124	0.465	-0.0035
																		*rs6707461	G	A	0.207	-0.071	-0.0029
																		*rs4667731	T	C	0.152	-0.102	-0.0036
																		*rs1439210	G	A	0.243	-0.095	0.0032
																		rs355810	A	G	0.351	-0.471	0.0005
																		*rs355799	C	T	0.166	0.163	-0.0022
																		*rs1530897	T	C	0.232	0.032	-0.0011
																		*rs3769877	A	G	0.109	-0.127	0.0021
																		rs6754749	C	T	0.192	-0.096	-0.0013
																		rs10497256	A	G	0.144	-0.038	-0.0010
																		rs3769872	C	T	0.063	0.124	-0.0020
																		rs6724372	A	G	0.139	-0.042	-0.0008
																		rs1439806	G	A	0.202	-0.005	-0.0005
																		rs6432808	T	C	0.376	-0.034	0.0001
rs17819328	PPARG	3	(11964342,12964342)	T	G	0.450	0.169	1.53e-02	2.78e-02	3.86e-02	5.0e-02	rs13069599	C	T	0.138	1.000	-0.0286(0.006)	*rs2972164	C	T	0.451	1.000	-0.0041
												rs2972164	C	T	0.451	0.000	-0.0153(0.004)	*rs9872031	G	A	0.441	-0.407	0.0028
												rs4034942	T	C	0.438	0.008	0.0157(0.004)	*rs13069599	C	T	0.138	0.000	-0.0032
												rs1152008	T	G	0.374	-0.140	-0.0135(0.004)	rs3729931	G	A	0.371	0.112	-0.0003
												rs4135280	T	C	0.040	0.039	0.0277(0.009)	*rs6795441	A	G	0.434	-0.163	0.0007
												rs6442333	C	T	0.348	-0.006	-0.0112(0.005)	*rs4034942	T	C	0.438	-0.202	0.0012
																		*rs160208	A	G	0.134	-0.210	0.0007
rs2276824	PBRM1	3	(52112526,53112526)	G	C	0.483	0.078	2.47e-02	3.04e-02	2.97e-02	2.5e-02	rs1108842	C	A	0.485	1.000	0.0197(0.004)	*rs1108842	C	A	0.485	1.000	0.0061
												rs123598	G	A	0.041	-0.185	-0.028(0.009)	*rs123598	G	A	0.041	-0.185	-0.0082
												rs2581799	A	G	0.485	-0.066	-0.0102(0.003)	rs7614981	A	C	0.450	0.840	0.0004
												rs758801	C	A	0.128	-0.091	-0.0136(0.006)
rs2371767	ADAMTS9	3	(64193298,65193298)	C	G	0.792	0.290	8.32e-02	8.32e-02	8.36e-02	1.0e-03	rs6772129	A	G	0.279	1.000	-0.035(0.004)	*rs6772129	A	G	0.279	1.000	-0.0202
																		rs4392413	G	A	0.297	-0.313	0.0009
rs1045241	TNFAIP8-HSD17B4	5	(118257185,119257185)	T	C	0.692	0.099	1.1e-02	1.1e-02	1.1e-02	5.0e-06	rs1045242	A	G	0.289	1.000	-0.022(0.005)	*rs1045242	A	G	0.289	1.000	-0.0005
rs7705502	CPEB4	5	(172753421,173753421)	G	A	0.292	0.245	2.67e-02	2.84e-02	2.77e-02	5.0e-03	rs7736263	G	T	0.352	1.000	0.0256(0.004)	*rs7736263	G	T	0.352	1.000	0.0105
												rs746956	G	A	0.316	-0.054	-0.0138(0.005)	*rs746956	G	A	0.316	-0.054	-0.0009
																		rs1469068	A	G	0.080	-0.009	0.0006
rs1294410	LY86	6	(6183751,7183751)	T	C	0.625	0.312	4.12e-02	6.77e-02	7.63e-02	5.0e-02	rs1294410	C	T	0.355	1.000	-0.0313(0.004)	*rs1294410	C	T	0.355	1.000	-0.0185
												rs11755724	G	A	0.357	0.017	-0.0201(0.005)	*rs1334577	G	A	0.211	0.014	-0.0065
												rs665723	T	C	0.214	0.015	0.0265(0.008)	*rs1294438	C	T	0.336	0.935	-0.0038
												rs1334577	G	A	0.211	0.014	-0.0247(0.007)	*rs11755724	G	A	0.357	0.017	-0.0010
												rs4960254	T	C	0.284	0.092	0.0099(0.005)	*rs1334576	G	A	0.451	0.017	-0.0038
																		*rs1285882	T	C	0.203	-0.013	-0.0049
																		*rs9405978	C	T	0.176	-0.036	-0.0031
																		rs1286005	C	T	0.325	-0.009	-0.0026
																		*rs6929885	G	T	0.423	-0.039	0.0020
																		*rs977785	C	A	0.276	0.043	0.0026
																		rs4960254	T	C	0.284	0.092	0.0024
																		*rs4530912	A	G	0.233	-0.040	-0.0023
																		rs6912908	A	G	0.215	0.005	-0.0015
																		*rs2182802	G	A	0.212	-0.098	-0.0013
																		rs4959431	G	A	0.358	-0.026	0.0012
																		rs2876028	T	G	0.260	-0.246	0.0008
																		rs1535705	G	A	0.320	-0.031	0.0003
																		rs3804476	A	G	0.448	0.162	-0.0007
																		rs9405979	A	G	0.139	-0.007	-0.0006
																		rs9405920	T	G	0.059	0.071	0.0007
																		rs1317392	T	C	0.267	0.224	-0.0002
																		rs201037	C	A	0.131	-0.017	-0.0002
rs1358980	VEGFA	6	(43372529,44372529)	C	T	0.450	0.231	1.06e-01	1.3e-01	1.39e-01	5.0e-02	rs1358980	C	T	0.450	1.000	0.0411(0.004)	*rs1358980	C	T	0.450	1.000	0.0262
												rs4714699	T	C	0.376	-0.073	0.0161(0.004)	*rs4714699	T	C	0.376	-0.073	0.0074
												rs12190755	A	G	0.185	-0.003	0.0145(0.005)	*rs12190755	A	G	0.185	-0.003	0.0057
												rs17287964	A	G	0.096	-0.033	0.0198(0.007)	*rs6458350	A	G	0.343	0.045	-0.0026
												rs9472138	C	T	0.282	0.034	-0.0085(0.004)	rs9472138	C	T	0.282	0.034	-0.0023
												rs3734694	T	C	0.292	-0.028	0.0098(0.005)	*rs3734694	T	C	0.292	-0.028	0.0033
												rs910609	G	A	0.234	0.037	-0.0106(0.005)	*rs1536304	T	C	0.462	0.012	0.0016
																		*rs4714772	A	C	0.174	0.021	-0.0025
																		*rs910609	G	A	0.234	0.037	-0.0028
																		*rs17287964	A	G	0.096	-0.033	0.0042
																		*rs11755845	C	T	0.251	-0.130	-0.0017
																		rs9381308	T	G	0.163	-0.008	0.0016
																		rs16869037	T	C	0.044	0.006	-0.0043
																		rs943084	C	T	0.075	-0.109	0.0026
																		*rs753675	C	T	0.330	0.000	-0.0014
																		rs9381299	T	C	0.126	-0.037	0.0019
																		*rs735775	A	C	0.197	0.022	0.0018
																		rs9472155	C	T	0.221	0.060	0.0009
																		rs9472031	A	G	0.094	-0.024	-0.0013
																		*rs9369461	A	C	0.492	0.018	0.0004
																		rs3025035	C	T	0.057	-0.107	0.0007
																		*rs1321097	G	A	0.473	0.025	0.0000
rs1936805	RSPO3	6	(126993809,127993809)	C	T	0.550	0.253	9.31e-02	1.71e-01	1.65e-01	5.0e-04	rs7766106	C	T	0.495	1.000	0.0525(0.004)	*rs7766106	C	T	0.495	1.000	0.0221
												rs2745359	T	C	0.074	0.138	0.0558(0.009)	*rs1936797	A	G	0.296	0.454	0.0092
												rs13202608	T	C	0.091	0.319	-0.0296(0.006)	*rs2745359	T	C	0.074	0.138	0.0169
												rs12192275	G	A	0.246	0.545	-0.019(0.005)	*rs13202608	T	C	0.091	0.319	-0.0102
																		*rs1930959	A	G	0.443	-0.317	-0.0002
rs10245353	NFE2L3	7	(25325139,26325139)	C	A	0.183	0.202	3.85e-02	2.45e-02	4.75e-02	2.5e-02	rs3823944	G	A	0.480	1.000	-0.0225(0.004)	*rs10282436	G	T	0.177	1.000	0.0198
												rs10232819	T	C	0.229	-0.141	0.0208(0.004)	*rs12700664	T	C	0.480	0.482	0.0020
												rs17152823	C	T	0.150	-0.404	-0.0275(0.006)	*rs12672425	G	T	0.168	0.272	0.0068
												rs2188994	A	G	0.369	-0.002	0.0114(0.005)	*rs2893205	A	G	0.348	-0.028	-0.0041
												rs2057763	G	A	0.233	-0.111	-0.0103(0.004)	*rs11764873	G	A	0.367	0.032	0.0016
																		*rs3823944	G	A	0.480	-0.288	-0.0049
																		*rs2893245	A	G	0.447	-0.025	0.0020
																		*rs1015498	C	A	0.471	-0.039	-0.0025
																		*rs12700723	T	C	0.047	-0.012	-0.0029
																		*rs12531319	G	A	0.146	-0.001	-0.0029
																		*rs17152823	C	T	0.150	-0.172	-0.0050
																		*rs7782450	G	T	0.257	-0.145	-0.0012
																		*rs17151997	A	G	0.297	-0.113	-0.0009
																		*rs2893236	T	C	0.222	0.008	0.0025
																		*rs11761708	C	T	0.121	0.011	0.0012
																		rs974340	C	T	0.234	-0.143	-0.0002
																		*rs11982959	A	C	0.063	0.038	-0.0004
rs10842707	ITPR2-SSPN	12	(25862631,26862631)	C	T	0.167	0.285	4.93e-02	4.93e-02	5.04e-02	5.0e-05	rs1463679	G	T	0.260	1.000	0.032(0.004)	*rs1463679	G	T	0.260	1.000	0.0105
																		*rs7975017	C	T	0.202	-0.187	-0.0008
rs1443512	HOXC13	12	(52128951,53128951)	C	A	0.200	0.194	4.79e-02	9.96e-02	1.04e-01	5.0e-03	rs1443512	C	A	0.233	1.000	0.0239(0.004)	*rs2071449	C	A	0.407	1.000	0.0070
												rs2071449	C	A	0.407	-0.006	0.0216(0.005)	*rs11614913	C	T	0.446	0.786	0.0078
												rs17720428	T	G	0.300	0.412	0.0189(0.005)	*rs1838173	C	T	0.138	0.005	0.0104
												rs11614913	C	T	0.446	-0.012	0.0179(0.006)	*rs1443512	C	A	0.233	-0.006	0.0083
																		rs17720428	T	G	0.300	-0.228	0.0014
																		rs10506327	C	T	0.084	-0.115	-0.0003
rs2294239	ZNRF3-KREMEN1	22	(27279477,28279477)	G	A	0.550	0.126	2.9e-02	4.68e-02	4.64e-02	2.5e-02	rs2294239	A	G	0.416	1.000	-0.0256(0.004)	rs2179129	A	G	0.402	1.000	-0.0018
												rs6005861	A	G	0.037	-0.126	0.0285(0.01)	*rs2294239	A	G	0.416	0.933	-0.0044
												rs13055470	C	T	0.320	0.216	0.0092(0.004)	*rs6005975	C	T	0.474	-0.776	0.0102
																		*rs738722	C	T	0.268	0.048	-0.0040
																		*rs134592	A	G	0.294	0.109	-0.0037
																		*rs5762893	T	C	0.051	-0.184	0.0080
																		*rs2235432	T	G	0.145	-0.236	0.0041
																		*rs2007668	G	T	0.485	-0.029	0.0059
																		*rs9613855	A	G	0.118	-0.076	0.0035
																		rs4035540	C	T	0.225	-0.089	-0.0025
																		*rs12484045	A	C	0.193	0.118	-0.0027
																		rs3788412	T	C	0.332	0.011	0.0018
																		rs134594	T	C	0.353	0.080	-0.0014
																		*rs3950176	G	A	0.124	0.029	0.0022
																		*rs17508019	G	A	0.073	-0.156	0.0036
																		rs6005861	A	G	0.037	-0.124	0.0014
																		rs10154819	T	G	0.248	0.369	-0.0019
																		rs2267138	A	G	0.137	-0.049	-0.0022
																		rs13055470	C	T	0.320	0.210	0.0006
																		rs10854810	C	T	0.322	-0.128	-0.0002
																		rs2301290	G	A	0.170	-0.010	0.0006
																		rs6005907	G	A	0.047	0.133	-0.0001
